# Supplementary material for: Microeukaryotic habitat specialists exhibit stronger determinism and biodiversity-nutrient cycling relationship than generalists in a subtropical river
Source: Appl Environ Microbiol. 2025 Sep 23;91(10):e01364-25. doi: 10.1128/aem.01364-25 (PMC12542682; doi:10.1128/aem.01364-25)
Supplement: Supplemental tables — Tables S1 to S4. [file aem.01364-25-s0002.xlsx]

## Sheet: Overview
Microeukaryotic habitat specialists exhibit stronger determinism and biodiversity-nutrient cycling relationship than generalists in a subtropical river
Supplementary Table S1. Identification of habitat generalists and specialists
Supplementary Table S2. Comparison of alpha diversity between generalists and specialists across wet and dry seasons
Supplementary Table S3. The network topology parameters of generalists and specialists in wet and dry seasons
Supplementary Table S4. Lists of keystone species in co-occurrence network

## Sheet: Table S1
Table S1. Identification of habitat generalists and specialists
OTU ID	Observed niche value	LowCI (95%)	UppCI (95%)	Assignment
OTU_1	39.81	25.81	38.69	Generalists
OTU_2	44.22	29.47	41.79	Generalists
OTU_3	9.4	58.38	59.99	Specialists
OTU_4	34.84	22.73	35.23	Opportunists
OTU_5	17.16	58	59.98	Specialists
OTU_6	26.84	24.01	36.39	Opportunists
OTU_7	32.97	26.4	39.11	Opportunists
OTU_8	29.48	57.95	59.97	Specialists
OTU_9	2.68	57.35	59.95	Specialists
OTU_10	20.92	57.59	59.95	Specialists
OTU_11	46.05	57.38	59.95	Specialists
OTU_12	12.77	57.23	59.93	Specialists
OTU_13	37.24	57.19	59.92	Specialists
OTU_14	29.7	56.86	59.93	Specialists
OTU_15	39.83	56.26	59.91	Specialists
OTU_16	17.39	56.53	59.9	Specialists
OTU_17	31.92	56.68	59.92	Specialists
OTU_18	7.28	56.17	59.91	Specialists
OTU_20	22.8	56.34	59.9	Specialists
OTU_23	37.9	56.06	59.87	Specialists
OTU_24	19.32	23.24	35.27	Specialists
OTU_25	19.5	55.76	59.85	Specialists
OTU_26	41.46	55.61	59.84	Specialists
OTU_27	40.28	55.66	59.83	Specialists
OTU_28	18.57	55.41	59.81	Specialists
OTU_29	39.14	55.31	59.81	Specialists
OTU_30	35.09	55.07	59.8	Specialists
OTU_31	14.45	55.03	59.79	Specialists
OTU_32	24.08	54.83	59.79	Specialists
OTU_33	29.48	54.68	59.76	Specialists
OTU_34	20.57	54.48	59.78	Specialists
OTU_35	45.58	54.78	59.75	Specialists
OTU_36	38.83	54.54	59.75	Specialists
OTU_37	10.96	20.66	32.43	Specialists
OTU_38	22.98	54.71	59.77	Specialists
OTU_39	24.73	54.4	59.72	Specialists
OTU_40	49.6	55.9	59.88	Specialists
OTU_41	37.95	54.43	59.7	Specialists
OTU_42	12.28	54.1	59.67	Specialists
OTU_43	18.62	54	59.66	Specialists
OTU_44	42.49	54.97	59.73	Specialists
OTU_45	20.91	54.06	59.69	Specialists
OTU_46	31.88	53.43	59.65	Specialists
OTU_47	25.9	53.83	59.63	Specialists
OTU_48	31.74	54.24	59.65	Specialists
OTU_49	35.97	54.66	59.74	Specialists
OTU_50	31.04	53.66	59.59	Specialists
OTU_51	23.68	53.19	59.58	Specialists
OTU_52	4.58	53.34	59.57	Specialists
OTU_53	24.63	53.35	59.47	Specialists
OTU_55	26.63	54.45	59.72	Specialists
OTU_56	47.5	53.32	59.55	Specialists
OTU_57	48.17	52.43	59.36	Specialists
OTU_58	14.87	52.65	59.32	Specialists
OTU_59	21.66	52.52	59.43	Specialists
OTU_60	40.73	51.88	59.36	Specialists
OTU_61	29.66	52.31	59.34	Specialists
OTU_62	19.55	52	59.3	Specialists
OTU_63	23.21	52.84	59.44	Specialists
OTU_64	26.07	51.87	59.32	Specialists
OTU_65	24.07	51.96	59.24	Specialists
OTU_66	10.45	52.02	59.27	Specialists
OTU_67	39.1	51.82	59.22	Specialists
OTU_68	13.71	52.92	59.5	Specialists
OTU_69	51.92	53.14	59.59	Specialists
OTU_70	5.77	51.83	59.14	Specialists
OTU_71	38.83	51.54	59.17	Specialists
OTU_72	23.62	51.88	59.17	Specialists
OTU_73	23.07	51.33	59.18	Specialists
OTU_74	51.13	52.22	59.39	Specialists
OTU_75	20.72	51.89	59.17	Specialists
OTU_76	48.04	52.18	59.24	Specialists
OTU_77	43.35	51.93	59.23	Specialists
OTU_78	23.36	51.28	58.99	Specialists
OTU_79	24.6	53.67	59.59	Specialists
OTU_80	21.28	51.86	59.06	Specialists
OTU_81	18.9	51.43	59.2	Specialists
OTU_82	44.04	51.41	59.03	Specialists
OTU_83	24.91	51.09	58.98	Specialists
OTU_84	6.48	51.34	59.07	Specialists
OTU_85	33.01	54.09	59.63	Specialists
OTU_86	21.12	51.19	58.93	Specialists
OTU_87	27.78	20.63	32.59	Opportunists
OTU_88	42.35	51.46	59.14	Specialists
OTU_89	22.94	52.51	59.35	Specialists
OTU_90	30.32	50.39	58.76	Specialists
OTU_91	45.08	49.83	58.52	Specialists
OTU_92	38.65	50.37	58.77	Specialists
OTU_93	44.38	49.92	58.66	Specialists
OTU_94	32.74	50.05	58.52	Specialists
OTU_95	13.61	50.02	58.65	Specialists
OTU_96	27.65	50.2	58.65	Specialists
OTU_97	41.22	52.02	59.26	Specialists
OTU_98	43.06	49.86	58.47	Specialists
OTU_99	24.12	49.59	58.43	Specialists
OTU_100	53.74	50.28	58.63	Opportunists
OTU_101	7.97	49.49	58.45	Specialists
OTU_102	46.02	49.86	58.59	Specialists
OTU_103	1.19	49.86	58.53	Specialists
OTU_104	13.73	49.84	58.13	Specialists
OTU_105	2.53	49.9	58.36	Specialists
OTU_106	9.69	49.99	58.63	Specialists
OTU_107	33.53	52.11	59.3	Specialists
OTU_108	44.35	48.87	57.93	Specialists
OTU_109	47.67	48.71	58.06	Specialists
OTU_110	29.5	51.34	59.14	Specialists
OTU_111	20.28	48.83	58.12	Specialists
OTU_112	16.31	49.33	58.15	Specialists
OTU_113	53.45	48.92	57.82	Opportunists
OTU_114	46.46	48.21	57.99	Specialists
OTU_115	9.47	48.66	57.92	Specialists
OTU_116	45.62	50.89	58.87	Specialists
OTU_117	22.29	49.87	58.53	Specialists
OTU_118	30.75	48.56	57.87	Specialists
OTU_119	39.93	49.99	58.59	Specialists
OTU_120	36.92	48.6	57.88	Specialists
OTU_121	33.81	49.06	58.06	Specialists
OTU_122	31.84	51.85	59.15	Specialists
OTU_123	16.56	49.33	58.22	Specialists
OTU_124	35.72	48.17	57.63	Specialists
OTU_125	38.42	48.47	58.19	Specialists
OTU_126	28.74	49.51	58.51	Specialists
OTU_127	30.29	47.67	57.53	Specialists
OTU_128	37.02	48.2	57.67	Specialists
OTU_129	17.24	48.15	57.45	Specialists
OTU_130	51.65	47.95	57.87	Opportunists
OTU_131	37.52	47.42	57.06	Specialists
OTU_132	24.95	48.72	57.89	Specialists
OTU_133	31.36	49.42	58.26	Specialists
OTU_134	42.75	49.72	58.52	Specialists
OTU_135	47.64	52.61	59.38	Specialists
OTU_136	11.38	47.39	57.26	Specialists
OTU_137	16.51	47.27	57.04	Specialists
OTU_138	19.12	47.4	57.07	Specialists
OTU_139	47.45	49.51	58.23	Specialists
OTU_140	34.9	46.73	57.14	Specialists
OTU_141	23.99	47.25	57.07	Specialists
OTU_142	23.81	47.83	57.63	Specialists
OTU_143	19.39	47.29	56.94	Specialists
OTU_144	25.26	47.14	56.77	Specialists
OTU_145	36.95	47.08	56.54	Specialists
OTU_146	15.47	46.94	56.98	Specialists
OTU_147	48.76	49.19	58.18	Specialists
OTU_148	10.33	46.82	56.77	Specialists
OTU_149	45.2	46.74	56.89	Specialists
OTU_150	49.96	46.69	56.53	Opportunists
OTU_151	45.24	46.93	56.62	Specialists
OTU_152	29.47	46.19	56.34	Specialists
OTU_153	30.99	46.36	56.56	Specialists
OTU_154	16.37	45.85	56.45	Specialists
OTU_155	36.08	47.43	57.34	Specialists
OTU_156	22.37	47.86	57.85	Specialists
OTU_157	29.81	45.92	56.32	Specialists
OTU_158	44.54	45.05	55.93	Specialists
OTU_159	37.08	45.43	56.15	Specialists
OTU_160	42.09	46.13	56.51	Specialists
OTU_161	45.6	46.33	56.14	Specialists
OTU_162	24.06	46.39	56.22	Specialists
OTU_163	44.14	45.57	56.17	Specialists
OTU_164	40.85	46.49	56.34	Specialists
OTU_165	47.43	45.4	56.08	Opportunists
OTU_166	2.79	45.59	55.99	Specialists
OTU_167	29.18	46.01	56.08	Specialists
OTU_168	47.14	48.74	57.69	Specialists
OTU_169	7.54	45.77	56.06	Specialists
OTU_170	2.69	46.03	56.17	Specialists
OTU_171	42.26	50.06	58.72	Specialists
OTU_172	12.06	46.03	56.3	Specialists
OTU_173	31.91	45.24	55.46	Specialists
OTU_174	25.98	45.02	55.83	Specialists
OTU_175	42.84	46.4	56.32	Specialists
OTU_176	36.49	44.82	55.89	Specialists
OTU_177	7.03	45.47	55.61	Specialists
OTU_178	34.68	45.06	55.73	Specialists
OTU_179	21.24	46.23	56.09	Specialists
OTU_180	30	45.19	55.8	Specialists
OTU_181	26.88	57.91	59.97	Specialists
OTU_182	3.04	44.22	55.56	Specialists
OTU_183	39.64	46.14	56.75	Specialists
OTU_184	34.8	48.13	57.61	Specialists
OTU_185	47.14	50.25	58.56	Specialists
OTU_186	26.36	57.94	59.97	Specialists
OTU_187	38.3	44.8	55.59	Specialists
OTU_188	39.62	44.27	55.41	Specialists
OTU_189	30.71	45.05	55.65	Specialists
OTU_190	5.36	45.13	55.65	Specialists
OTU_191	39.87	48.93	58.22	Specialists
OTU_192	7.21	44.13	55.28	Specialists
OTU_193	44.33	45.14	56.32	Specialists
OTU_194	12.04	44.91	55.31	Specialists
OTU_195	43.9	49.1	58.11	Specialists
OTU_196	31.08	45.36	55.86	Specialists
OTU_197	10.64	44.46	55.14	Specialists
OTU_199	45.44	44.42	54.87	Opportunists
OTU_200	22.04	43.79	55.2	Specialists
OTU_201	24.17	44.14	54.95	Specialists
OTU_202	12.65	44.23	54.86	Specialists
OTU_203	38.61	45	55.51	Specialists
OTU_204	42.1	44.88	55.44	Specialists
OTU_205	27.51	43.64	55.02	Specialists
OTU_206	29.38	44.04	55.3	Specialists
OTU_207	31.03	44.06	55.04	Specialists
OTU_208	33.02	43.81	54.35	Specialists
OTU_209	28.26	43.34	54.62	Specialists
OTU_210	30.89	47.98	58	Specialists
OTU_211	42.33	45.69	56.43	Specialists
OTU_212	30.73	43.52	54.86	Specialists
OTU_213	14.66	43.55	55.02	Specialists
OTU_214	40.56	44.13	55.26	Specialists
OTU_215	43.74	43.61	54.15	Opportunists
OTU_216	40.31	46.46	56.91	Specialists
OTU_217	36.5	44.31	55.37	Specialists
OTU_218	21.12	44.49	55.5	Specialists
OTU_219	41.31	45.2	56.27	Specialists
OTU_220	46.8	43.15	54.46	Opportunists
OTU_221	19.26	46.16	56.15	Specialists
OTU_222	33.07	43.27	54.56	Specialists
OTU_223	10.72	44.55	55	Specialists
OTU_224	29.01	45.77	55.8	Specialists
OTU_225	39.43	42.7	53.6	Specialists
OTU_226	45.99	44.76	55.17	Opportunists
OTU_227	36.71	42.52	54.22	Specialists
OTU_228	24.56	42.37	54.29	Specialists
OTU_229	19.43	42.17	54.1	Specialists
OTU_230	35.8	42.62	53.68	Specialists
OTU_231	24.47	43.56	54.71	Specialists
OTU_232	7.56	42.66	54.17	Specialists
OTU_233	36.29	42.22	53.72	Specialists
OTU_234	39.23	42.73	53.84	Specialists
OTU_235	13.01	43.91	54.46	Specialists
OTU_236	38.41	44.02	54.8	Specialists
OTU_237	30.88	43.23	54.45	Specialists
OTU_238	29.67	42.87	54.13	Specialists
OTU_239	42.28	43.66	54.53	Specialists
OTU_240	38.07	42.98	54.46	Specialists
OTU_241	32.63	43.91	55.02	Specialists
OTU_242	50.21	46.28	56.54	Opportunists
OTU_243	32.39	43	54.16	Specialists
OTU_244	30.56	43.95	55.3	Specialists
OTU_245	33.59	41.58	53.45	Specialists
OTU_246	22.06	41.98	53.97	Specialists
OTU_247	44.01	42.19	54.02	Opportunists
OTU_248	33.88	41.81	53.22	Specialists
OTU_249	36.26	42.05	53.2	Specialists
OTU_250	36.63	43.4	54.25	Specialists
OTU_251	41.9	42.5	53.57	Specialists
OTU_252	7.11	42.12	53.41	Specialists
OTU_253	49.8	45.88	56.34	Opportunists
OTU_254	35.22	42.86	54.4	Specialists
OTU_255	44.47	41.77	53.2	Opportunists
OTU_256	5.68	42.03	53.68	Specialists
OTU_257	38.36	44.21	55.08	Specialists
OTU_258	23.58	42.33	53.84	Specialists
OTU_259	29.34	46.53	56.72	Specialists
OTU_260	10.85	42.71	53.94	Specialists
OTU_261	32.14	44.05	54.63	Specialists
OTU_262	33.3	40.94	52.89	Specialists
OTU_263	23.61	41.82	53.36	Specialists
OTU_264	7.08	41.83	53.6	Specialists
OTU_265	27.22	41.54	52.66	Specialists
OTU_266	34.76	46	56.32	Specialists
OTU_267	29.81	41.68	52.94	Specialists
OTU_268	49.87	42.72	53.54	Opportunists
OTU_269	23.51	41.16	52.92	Specialists
OTU_270	39.42	49.08	58.17	Specialists
OTU_271	30.37	40.53	52.18	Specialists
OTU_272	24.11	41.76	53.16	Specialists
OTU_273	5.82	41.12	52.55	Specialists
OTU_274	40.97	42.37	53.7	Specialists
OTU_275	39.11	41.14	52.59	Specialists
OTU_276	13.42	40.51	52.2	Specialists
OTU_277	25.13	41.87	53.07	Specialists
OTU_278	13.63	40.35	52.25	Specialists
OTU_279	23.61	40.76	52.71	Specialists
OTU_280	10.14	40.88	52.22	Specialists
OTU_281	31.68	41.32	52.98	Specialists
OTU_282	22.68	40.81	52.44	Specialists
OTU_283	35.02	40.64	52.38	Specialists
OTU_284	37.47	40.29	52.68	Specialists
OTU_285	20.54	41.48	52.55	Specialists
OTU_286	31.15	39.8	51.87	Specialists
OTU_287	39.44	41.33	52.2	Specialists
OTU_288	28.25	40.65	52.23	Specialists
OTU_289	2.55	40.3	52	Specialists
OTU_290	32.6	41.4	53.01	Specialists
OTU_291	22.82	40.69	52.37	Specialists
OTU_292	26.07	40.33	51.98	Specialists
OTU_293	2.17	39.89	52.21	Specialists
OTU_294	37.41	43.41	54.63	Specialists
OTU_295	38.42	41.56	53.29	Specialists
OTU_296	23.74	39.62	52.09	Specialists
OTU_297	46.63	40.22	51.79	Opportunists
OTU_298	25.36	41.57	52.94	Specialists
OTU_299	26.72	40.44	51.83	Specialists
OTU_300	33.72	39.85	52.16	Specialists
OTU_301	43.16	42.7	54.16	Opportunists
OTU_302	8.15	41.03	52.46	Specialists
OTU_303	38.25	40.27	51.87	Specialists
OTU_304	34.73	45.4	55.59	Specialists
OTU_305	21.07	41.47	53.78	Specialists
OTU_306	46.87	39.62	52.2	Opportunists
OTU_307	27.64	46.21	56.76	Specialists
OTU_308	43.94	43.92	54.9	Opportunists
OTU_309	33.11	39.46	52.07	Specialists
OTU_310	16.95	39.77	51.89	Specialists
OTU_311	30.55	45.12	55.7	Specialists
OTU_312	13.17	39.82	52.18	Specialists
OTU_313	26.95	39.41	52.06	Specialists
OTU_314	30.08	39.72	51.53	Specialists
OTU_315	43.4	40.11	51.7	Opportunists
OTU_316	18.56	39.2	52	Specialists
OTU_317	41.48	39.23	51.02	Opportunists
OTU_318	25.47	39.98	50.89	Specialists
OTU_319	42.93	39.46	51.46	Opportunists
OTU_320	11.82	39.52	51.57	Specialists
OTU_321	48.58	40.01	51.9	Opportunists
OTU_322	38.56	42.08	53.27	Specialists
OTU_323	6.48	39.25	51.16	Specialists
OTU_324	32.38	39.41	51.57	Specialists
OTU_325	35.01	39.04	51.07	Specialists
OTU_326	28.91	39.09	51.65	Specialists
OTU_327	39.8	38.58	50.94	Opportunists
OTU_328	11.96	39.59	51.56	Specialists
OTU_329	32.37	39.8	51.24	Specialists
OTU_330	49.51	39.11	51.96	Opportunists
OTU_331	13.66	39.56	51.15	Specialists
OTU_332	29.86	39.28	50.95	Specialists
OTU_333	12.27	42.17	53.61	Specialists
OTU_334	25.44	38.97	51.07	Specialists
OTU_335	17.76	38.56	51.02	Specialists
OTU_336	26.74	38.35	50.91	Specialists
OTU_337	31.91	38.89	51.12	Specialists
OTU_338	32.1	42.39	53.39	Specialists
OTU_339	25.23	38.85	51.51	Specialists
OTU_340	46.11	41.15	53.27	Opportunists
OTU_341	14.83	38.75	50.71	Specialists
OTU_342	51.66	43.91	55.22	Opportunists
OTU_343	29.73	38.53	50.85	Specialists
OTU_344	5.99	38.08	51.1	Specialists
OTU_345	41.08	38.79	50.33	Opportunists
OTU_346	35.89	39.71	51.36	Specialists
OTU_347	16.97	39	51.17	Specialists
OTU_348	41.79	41.16	52.63	Opportunists
OTU_349	32.98	38.36	51.19	Specialists
OTU_350	19.83	38.62	50.9	Specialists
OTU_351	17.32	39.4	50.6	Specialists
OTU_352	18.99	38.36	50.69	Specialists
OTU_353	43.12	39.77	51.79	Opportunists
OTU_354	41.11	38.18	50.7	Opportunists
OTU_355	29.94	39.39	51.81	Specialists
OTU_356	27.36	39.92	51.78	Specialists
OTU_357	23.41	39.48	51.37	Specialists
OTU_358	42.83	38.79	50.37	Opportunists
OTU_359	16.05	39.29	51.81	Specialists
OTU_360	37.29	42.42	53.71	Specialists
OTU_361	21.09	38.81	51.28	Specialists
OTU_362	35.14	39.07	51.09	Specialists
OTU_363	36.28	38.21	50.26	Specialists
OTU_364	50.82	38.34	49.9	Generalists
OTU_365	47.48	49.19	58.38	Specialists
OTU_366	30.37	18.91	30.96	Opportunists
OTU_367	5.15	38.42	49.99	Specialists
OTU_368	24.64	40.11	52.22	Specialists
OTU_369	32.23	38.18	50.89	Specialists
OTU_370	26.02	37.73	50.27	Specialists
OTU_371	9.5	40.7	52.14	Specialists
OTU_372	49.67	40.93	52.83	Opportunists
OTU_373	31.61	43.99	54.6	Specialists
OTU_374	40.86	38.96	51.79	Opportunists
OTU_375	30.35	37.87	50.45	Specialists
OTU_376	47.67	38.16	49.79	Opportunists
OTU_377	31.9	37.61	50.07	Specialists
OTU_378	30.48	38.16	49.51	Specialists
OTU_379	12.76	38.57	50.44	Specialists
OTU_380	33.88	39.31	51.23	Specialists
OTU_381	33.39	38.72	50.99	Specialists
OTU_382	32.71	41.05	51.86	Specialists
OTU_383	36.77	44.1	55.55	Specialists
OTU_384	8.25	37.32	49.74	Specialists
OTU_385	25.86	37.8	49.67	Specialists
OTU_386	15.74	37.83	49.48	Specialists
OTU_387	26.31	37.27	50.35	Specialists
OTU_388	5.35	37.36	49.32	Specialists
OTU_389	37.63	37.68	49.58	Specialists
OTU_390	7.63	37.75	49.54	Specialists
OTU_391	38.63	37.94	50.31	Opportunists
OTU_392	15.1	37.94	49.1	Specialists
OTU_393	23.19	39.07	51.05	Specialists
OTU_394	4.66	36.56	48.9	Specialists
OTU_395	40.64	36.9	48.92	Opportunists
OTU_396	35.6	42.7	53.85	Specialists
OTU_397	10.96	42.87	54.08	Specialists
OTU_398	28.81	38.79	50.55	Specialists
OTU_399	13.3	38.04	50.71	Specialists
OTU_400	25.16	37.39	49.26	Specialists
OTU_401	43.58	37.13	49.76	Opportunists
OTU_402	26.22	38.93	51.15	Specialists
OTU_403	34.39	40.35	51.92	Specialists
OTU_404	32.26	36.58	49.6	Specialists
OTU_405	19.52	37.67	49.28	Specialists
OTU_406	1.96	37.34	49.66	Specialists
OTU_407	7.93	37.46	49.54	Specialists
OTU_408	45.98	36.82	49.81	Opportunists
OTU_409	12.09	39.75	51.46	Specialists
OTU_410	48.05	38.11	50.74	Opportunists
OTU_411	4.48	36.85	49.49	Specialists
OTU_412	21.4	37.42	49.32	Specialists
OTU_413	31.7	37.91	50.59	Specialists
OTU_414	38.33	36.78	49.53	Opportunists
OTU_415	13.52	38.12	50.27	Specialists
OTU_416	38.45	36.76	49.23	Opportunists
OTU_417	18.71	38.03	50.58	Specialists
OTU_418	21	36.59	49.31	Specialists
OTU_419	39.15	37.51	49.87	Opportunists
OTU_420	10.95	36.49	48.69	Specialists
OTU_421	17.42	43.88	54.89	Specialists
OTU_422	30.22	38.17	50.48	Specialists
OTU_423	19.05	36.71	48.78	Specialists
OTU_424	38.85	35.92	48.4	Opportunists
OTU_425	6.36	36.6	48.99	Specialists
OTU_426	39.59	37.77	49.93	Opportunists
OTU_427	25.2	38.43	50.76	Specialists
OTU_428	31.42	36.24	49.4	Specialists
OTU_429	49.69	36.15	48.76	Generalists
OTU_430	8.62	36.37	49.17	Specialists
OTU_431	40.25	37.62	50.44	Opportunists
OTU_432	13.79	37.04	49.42	Specialists
OTU_433	7.88	36.04	48.48	Specialists
OTU_434	16.56	35.95	48.84	Specialists
OTU_435	32.05	35.69	48.78	Specialists
OTU_436	46.27	41.59	53.45	Opportunists
OTU_437	28.5	35.9	48.61	Specialists
OTU_438	4.45	35.67	48.41	Specialists
OTU_439	37	36.14	48.26	Opportunists
OTU_440	40.99	37.97	50.58	Opportunists
OTU_441	12.84	35.48	49.05	Specialists
OTU_442	27.92	36.41	49.37	Specialists
OTU_443	6.42	35.95	48.85	Specialists
OTU_444	15.21	37.32	49.41	Specialists
OTU_445	1.94	36.13	48.82	Specialists
OTU_446	23.15	35.98	48.75	Specialists
OTU_447	42.48	39.22	51.5	Opportunists
OTU_448	43.45	38.25	50.62	Opportunists
OTU_449	15.78	43.73	54.72	Specialists
OTU_450	25.02	36.13	48.45	Specialists
OTU_451	18.89	38.03	50.6	Specialists
OTU_452	43.45	36.03	48.55	Opportunists
OTU_453	39.82	40.34	52.23	Specialists
OTU_454	25.62	36.03	49.16	Specialists
OTU_455	35.58	36.02	47.94	Specialists
OTU_456	37.95	35.8	48.03	Opportunists
OTU_457	26.42	37.15	49.7	Specialists
OTU_458	1.13	35.2	47.95	Specialists
OTU_459	45.6	36.4	48.62	Opportunists
OTU_460	22.04	35.67	48.32	Specialists
OTU_461	32.56	46.69	57.22	Specialists
OTU_462	18.06	36.25	48.49	Specialists
OTU_463	24.69	35.53	47.84	Specialists
OTU_464	32.97	35.94	48.62	Specialists
OTU_465	29.88	35.99	48.4	Specialists
OTU_466	3.25	35.99	48.66	Specialists
OTU_467	16.96	56	59.86	Specialists
OTU_468	37.67	41.23	52.99	Specialists
OTU_469	14.45	35.31	48.02	Specialists
OTU_470	36.58	34.44	48.28	Opportunists
OTU_471	25.24	36.59	49.65	Specialists
OTU_472	42.23	36.75	48.96	Opportunists
OTU_473	32.66	35.96	48.11	Specialists
OTU_474	41.64	36.12	49.11	Opportunists
OTU_475	26.51	34.88	48.18	Specialists
OTU_476	37.11	39.65	51.45	Specialists
OTU_477	23.73	37.44	48.67	Specialists
OTU_478	21.27	37.15	49.56	Specialists
OTU_479	26.55	35.89	48.44	Specialists
OTU_480	5.94	35.15	48.25	Specialists
OTU_481	39.34	38.44	50.84	Opportunists
OTU_482	15.9	37.64	50.75	Specialists
OTU_483	30.93	35.1	48.01	Specialists
OTU_484	28.94	35.45	48.04	Specialists
OTU_485	14.13	35.68	48.73	Specialists
OTU_486	32.4	37.15	49.31	Specialists
OTU_487	40.2	37.09	49.61	Opportunists
OTU_488	35.21	37.03	49.91	Specialists
OTU_489	36.58	38.65	50.97	Specialists
OTU_490	42.89	39.64	52	Opportunists
OTU_491	9.32	35.35	47.82	Specialists
OTU_492	45.06	38.78	50.5	Opportunists
OTU_493	43.82	42.31	54.13	Opportunists
OTU_494	32.41	35.68	49.08	Specialists
OTU_495	31.39	35.04	47.73	Specialists
OTU_496	23.43	45.21	56.24	Specialists
OTU_497	42.79	38.54	50.69	Opportunists
OTU_498	14.68	36.58	49.94	Specialists
OTU_499	6.96	36.07	48.51	Specialists
OTU_500	38.25	36.18	48.54	Opportunists
OTU_501	31.16	35.24	47.42	Specialists
OTU_502	30.33	34.23	47.52	Specialists
OTU_503	18.32	37.55	50.24	Specialists
OTU_504	30.04	39.5	51.33	Specialists
OTU_505	20.58	34.69	46.98	Specialists
OTU_506	46.26	40.62	52.87	Opportunists
OTU_507	1.69	33.91	47.31	Specialists
OTU_508	39.11	34.9	47.22	Opportunists
OTU_509	33.47	38.19	50.15	Specialists
OTU_510	45.04	35.01	47.04	Opportunists
OTU_511	40.49	36.54	49.16	Opportunists
OTU_512	28.97	34.45	47.5	Specialists
OTU_513	25.94	35.65	48.79	Specialists
OTU_514	14.18	34.39	46.96	Specialists
OTU_515	22.44	34.13	47.13	Specialists
OTU_516	35.99	35.8	48.54	Opportunists
OTU_517	33.69	35.65	47.98	Specialists
OTU_518	3.96	35.53	47.7	Specialists
OTU_519	25.16	34.91	47.2	Specialists
OTU_520	29.14	38.53	50.86	Specialists
OTU_521	5.09	36.02	47.88	Specialists
OTU_522	42.89	37.62	49.95	Opportunists
OTU_523	25.98	34.27	47.22	Specialists
OTU_524	26.01	35.47	48.43	Specialists
OTU_525	15.23	34.96	47.22	Specialists
OTU_526	32.5	34.58	47.37	Specialists
OTU_527	18.7	39.38	51.39	Specialists
OTU_528	43.56	34.62	47.34	Opportunists
OTU_529	43.53	38.99	51.05	Opportunists
OTU_530	32.24	33.9	47.03	Specialists
OTU_531	43.3	34.09	46.72	Opportunists
OTU_532	40.25	35.58	48.09	Opportunists
OTU_533	3.49	33.55	46.37	Specialists
OTU_534	26.61	34.92	47.44	Specialists
OTU_535	41.13	37.28	49.85	Opportunists
OTU_536	46.19	34.87	47.19	Opportunists
OTU_537	50.56	42.14	53.78	Opportunists
OTU_538	31.2	35.75	48.2	Specialists
OTU_539	23.97	33.97	46.93	Specialists
OTU_540	25.66	37.35	49.66	Specialists
OTU_541	45.42	34.16	46.86	Opportunists
OTU_542	31.77	34.54	47.11	Specialists
OTU_543	24.12	33.73	46.53	Specialists
OTU_544	9.31	34.07	46.68	Specialists
OTU_545	34.7	35.19	47.21	Specialists
OTU_546	21.34	34.97	47.41	Specialists
OTU_547	9.08	33.51	46.64	Specialists
OTU_548	45.04	35.13	47.39	Opportunists
OTU_549	11.78	33.83	46.77	Specialists
OTU_550	42.69	47.13	56.71	Specialists
OTU_551	24.08	35.41	48.4	Specialists
OTU_552	37.93	34.24	46.31	Opportunists
OTU_553	9.5	33.93	46.69	Specialists
OTU_554	17.31	35.72	48.33	Specialists
OTU_555	13.27	33.77	46.32	Specialists
OTU_556	43.19	37.11	49.26	Opportunists
OTU_557	40.26	36.77	49.33	Opportunists
OTU_558	25.44	33.87	46.62	Specialists
OTU_559	47.21	36.83	49.22	Opportunists
OTU_560	16.49	34.61	47.51	Specialists
OTU_561	27.84	34.36	47.03	Specialists
OTU_562	34.7	36.13	48.53	Specialists
OTU_563	32.41	33.79	46.77	Specialists
OTU_564	23.51	33.97	46.26	Specialists
OTU_565	20.16	33.21	46.27	Specialists
OTU_566	38.35	44.74	55.67	Specialists
OTU_567	20.84	33.71	46.37	Specialists
OTU_568	36.84	35.76	48.61	Opportunists
OTU_569	36.07	33.12	46.16	Opportunists
OTU_570	23.32	33.11	45.98	Specialists
OTU_571	27.34	33.75	46.41	Specialists
OTU_572	14.57	33.6	46.37	Specialists
OTU_573	11.22	37.23	49.81	Specialists
OTU_574	29.83	33.55	46.21	Specialists
OTU_575	41.42	34.1	46.74	Opportunists
OTU_576	28.48	36.9	49.61	Specialists
OTU_577	16.44	33.97	46.9	Specialists
OTU_578	42.04	33.06	45.54	Opportunists
OTU_579	38.16	33.64	46.1	Opportunists
OTU_580	30.22	35.07	47.89	Specialists
OTU_581	30.61	32.79	45.79	Specialists
OTU_582	28.93	32.99	45.8	Specialists
OTU_583	47.37	37.46	49.86	Opportunists
OTU_584	22.15	33.67	46.6	Specialists
OTU_585	37.03	34.36	46.61	Opportunists
OTU_586	33.81	33.05	45.25	Opportunists
OTU_587	27.19	34.65	46.36	Specialists
OTU_588	21.05	37.36	49.43	Specialists
OTU_589	9.44	35.79	48.34	Specialists
OTU_590	41.7	32.9	45.47	Opportunists
OTU_591	30.23	33.71	46.04	Specialists
OTU_592	29.52	33.25	45.68	Specialists
OTU_593	7.52	33.42	46.31	Specialists
OTU_594	28.43	39.76	51.88	Specialists
OTU_595	29.71	35.91	48.18	Specialists
OTU_596	15.88	32.38	45.08	Specialists
OTU_597	17.5	34.98	48.22	Specialists
OTU_598	36.25	35.97	48.91	Opportunists
OTU_599	13.36	33	46.05	Specialists
OTU_600	24.71	32.27	45.22	Specialists
OTU_601	31.35	32.78	45.96	Specialists
OTU_602	34.37	32.83	45.73	Opportunists
OTU_603	7.55	33.7	46.67	Specialists
OTU_604	42.28	32.92	45.14	Opportunists
OTU_605	17.18	33.01	45.84	Specialists
OTU_606	9.42	33.01	46.09	Specialists
OTU_607	26.69	33.93	46.57	Specialists
OTU_608	7.55	34.55	46.98	Specialists
OTU_609	11.4	33.76	47.13	Specialists
OTU_610	30.86	38.8	50.34	Specialists
OTU_611	24.63	33.37	45.76	Specialists
OTU_612	40.2	32.76	45.29	Opportunists
OTU_613	42.43	33.05	45.82	Opportunists
OTU_614	38.34	36.88	49.19	Opportunists
OTU_615	12.78	32.67	45.7	Specialists
OTU_616	1.58	32.24	45.4	Specialists
OTU_617	24.26	34.81	47.33	Specialists
OTU_618	23.15	32.74	45.82	Specialists
OTU_619	41.28	34.96	47.27	Opportunists
OTU_620	32.69	32.61	45.06	Opportunists
OTU_621	14.51	32.61	45.05	Specialists
OTU_622	37.29	46.75	56.85	Specialists
OTU_623	13.65	34.16	46.21	Specialists
OTU_624	2.82	34.02	46.81	Specialists
OTU_625	31.89	32.23	45.62	Specialists
OTU_626	23.37	34.1	46.74	Specialists
OTU_627	29.51	33.1	45.83	Specialists
OTU_628	28.92	32.64	45.27	Specialists
OTU_629	30.98	32.2	44.79	Specialists
OTU_630	37.94	34.04	46.71	Opportunists
OTU_631	36.73	32.49	44.93	Opportunists
OTU_632	35.05	33.67	46.69	Opportunists
OTU_633	41.71	37.58	50.23	Opportunists
OTU_634	21.61	33.09	45.13	Specialists
OTU_635	30.27	39.32	50.7	Specialists
OTU_636	24.36	32.18	45.3	Specialists
OTU_637	19.57	32.8	44.76	Specialists
OTU_638	23.84	33.16	45.97	Specialists
OTU_639	22.21	32.33	44.88	Specialists
OTU_640	33.73	32.4	45.67	Opportunists
OTU_641	44.94	35.79	48.96	Opportunists
OTU_642	5.61	32.48	44.8	Specialists
OTU_643	36.98	34.07	46.64	Opportunists
OTU_644	24.72	33.84	46.05	Specialists
OTU_645	24.65	41.57	53.28	Specialists
OTU_646	35.74	34.85	46.76	Opportunists
OTU_647	34.22	32.55	45.1	Opportunists
OTU_648	42.59	34	45.87	Opportunists
OTU_649	33.5	31.43	44.78	Opportunists
OTU_650	41.13	31.8	45.41	Opportunists
OTU_651	27.77	33.44	46.31	Specialists
OTU_652	38.5	32.56	45.14	Opportunists
OTU_653	33.57	34.91	47.99	Specialists
OTU_654	23.66	31.74	44.8	Specialists
OTU_655	8.44	31.67	44.7	Specialists
OTU_656	16.98	31.85	45.15	Specialists
OTU_657	42.12	31.53	44.75	Opportunists
OTU_658	7.78	32.49	45.17	Specialists
OTU_659	24.07	32.22	45.05	Specialists
OTU_660	34.08	32.4	45.06	Opportunists
OTU_661	24.48	37.73	49.64	Specialists
OTU_662	22.28	31.52	44.15	Specialists
OTU_663	40.69	33.96	46.44	Opportunists
OTU_664	28.2	33.27	46.39	Specialists
OTU_665	48.16	37.85	49.74	Opportunists
OTU_666	11.53	31.77	44.48	Specialists
OTU_667	22.35	31.1	44.26	Specialists
OTU_668	3.4	32.71	45.14	Specialists
OTU_669	3.56	31.78	43.89	Specialists
OTU_670	42.58	32.64	44.97	Opportunists
OTU_671	33.1	33.42	46.12	Specialists
OTU_672	25.09	34.3	46.89	Specialists
OTU_673	17.47	32.48	44.8	Specialists
OTU_674	5.45	33.74	46.12	Specialists
OTU_675	24.61	31.46	44.1	Specialists
OTU_676	24.34	31.11	44.21	Specialists
OTU_677	32.69	32.17	45.37	Opportunists
OTU_678	39.01	36.64	49.75	Opportunists
OTU_679	5.16	30.95	43.37	Specialists
OTU_680	35.23	31.59	44.68	Opportunists
OTU_681	35.84	31.78	44.25	Opportunists
OTU_682	28.67	38.69	50.83	Specialists
OTU_683	44.85	31.05	44.16	Generalists
OTU_684	8.28	31.73	43.78	Specialists
OTU_685	37.25	33.58	46.49	Opportunists
OTU_686	28.28	31.53	44.15	Specialists
OTU_687	5.22	31.7	44.72	Specialists
OTU_688	34.17	31.19	43.77	Opportunists
OTU_689	4.79	31.12	43.93	Specialists
OTU_690	32.49	33.79	45.94	Specialists
OTU_691	27.89	31.79	43.96	Specialists
OTU_692	37.35	35.03	47.72	Opportunists
OTU_693	25.28	30.9	43.46	Specialists
OTU_694	8.95	31.68	44.61	Specialists
OTU_695	24.9	33.38	46.32	Specialists
OTU_696	35.28	31.06	43.44	Opportunists
OTU_697	20.36	30.68	43.37	Specialists
OTU_698	8.77	30.61	43.64	Specialists
OTU_699	46.46	30.81	43.58	Generalists
OTU_700	32.22	31.48	44.2	Opportunists
OTU_701	32.71	33.78	46.79	Specialists
OTU_702	47.85	31.26	43.85	Generalists
OTU_703	38.96	31.13	43.65	Opportunists
OTU_704	21.24	31.36	43.84	Specialists
OTU_705	17.05	34.41	46.93	Specialists
OTU_706	27.94	30.97	44.13	Specialists
OTU_707	43.54	30.78	43.69	Opportunists
OTU_708	38.38	40.89	52.74	Specialists
OTU_709	29.01	31.41	43.81	Specialists
OTU_710	26.09	36.97	49.18	Specialists
OTU_711	15.99	31.24	43.57	Specialists
OTU_712	26.74	31.97	44.88	Specialists
OTU_713	27.06	30.72	43.54	Specialists
OTU_714	32.9	32.18	44.77	Opportunists
OTU_715	3.95	31.08	43.46	Specialists
OTU_716	19.93	32.77	45.54	Specialists
OTU_717	20.02	30.36	43.11	Specialists
OTU_718	37.54	30.84	43.91	Opportunists
OTU_719	14.38	30.81	43.26	Specialists
OTU_720	21.79	35.42	48.85	Specialists
OTU_721	28.06	31.42	43.58	Specialists
OTU_722	48.52	37.56	50.16	Opportunists
OTU_723	38.08	30.97	43.14	Opportunists
OTU_724	20.51	30.2	43.34	Specialists
OTU_725	42.3	36.57	49.47	Opportunists
OTU_726	48.96	38.02	49.94	Opportunists
OTU_727	13.15	30.34	43.57	Specialists
OTU_728	42.84	36.75	48.57	Opportunists
OTU_729	9.4	31.2	43.92	Specialists
OTU_730	41.35	30.78	43.53	Opportunists
OTU_731	49.97	36.44	48.96	Generalists
OTU_732	3.75	30.32	42.92	Specialists
OTU_733	15.46	31.15	43.28	Specialists
OTU_734	33.98	32.15	45.43	Opportunists
OTU_735	24.09	30.43	43.09	Specialists
OTU_736	15.83	30.31	43.7	Specialists
OTU_737	25.76	31.86	44.15	Specialists
OTU_738	14.86	31.18	43.78	Specialists
OTU_739	38.82	30.65	43.27	Opportunists
OTU_740	39.39	32.11	44.72	Opportunists
OTU_741	25.67	33.56	46.28	Specialists
OTU_742	36.83	30.73	43.78	Opportunists
OTU_743	42.18	29.81	43.1	Opportunists
OTU_744	30.28	31.43	44.47	Specialists
OTU_745	26.16	31.16	44.01	Specialists
OTU_746	18.55	31.08	44.08	Specialists
OTU_747	23.61	31.11	43.22	Specialists
OTU_748	19.09	31.3	43.62	Specialists
OTU_749	36.77	33.89	46.33	Opportunists
OTU_750	7.11	29.86	43.39	Specialists
OTU_751	30.51	32.19	45.27	Specialists
OTU_752	36.19	31.41	44.35	Opportunists
OTU_753	24.78	34.3	47.09	Specialists
OTU_754	45.64	34.98	47.24	Opportunists
OTU_755	25.04	33.88	46.49	Specialists
OTU_756	28.23	33.12	46.48	Specialists
OTU_757	34.72	29.94	42.9	Opportunists
OTU_758	40.8	31.48	43.55	Opportunists
OTU_759	41.87	31.17	43.72	Opportunists
OTU_760	22.78	29.8	43.25	Specialists
OTU_761	13.62	29.91	42.97	Specialists
OTU_762	5.56	32.48	44.93	Specialists
OTU_763	16.11	31.39	44.41	Specialists
OTU_764	31.07	30.27	42.93	Opportunists
OTU_765	39.35	30.4	43.32	Opportunists
OTU_766	36.24	31.75	43.99	Opportunists
OTU_767	41.43	29.66	42.53	Opportunists
OTU_768	12.55	30.28	43.78	Specialists
OTU_769	24.88	30.4	43.9	Specialists
OTU_770	34.38	29.67	43.11	Opportunists
OTU_771	18.59	30.67	43.97	Specialists
OTU_772	33.1	31.96	44.7	Opportunists
OTU_773	40.4	37.85	50.11	Opportunists
OTU_774	25.16	34.77	47.34	Specialists
OTU_775	33.18	32.61	44.91	Opportunists
OTU_776	36.85	29.35	42.76	Opportunists
OTU_777	13.22	38.21	50.19	Specialists
OTU_778	20.86	39.49	51.44	Specialists
OTU_779	41.25	35.36	48.13	Opportunists
OTU_780	13.6	31.7	44.05	Specialists
OTU_781	9.57	30.76	43.7	Specialists
OTU_782	10.18	29.72	42.23	Specialists
OTU_783	43.12	32.75	45.78	Opportunists
OTU_784	18.71	29.42	42.53	Specialists
OTU_785	31.93	29.46	42.43	Opportunists
OTU_786	42.11	30.51	43.26	Opportunists
OTU_787	16.42	31.29	44.05	Specialists
OTU_788	31.43	35.4	48.2	Specialists
OTU_789	48.38	31.05	43.9	Generalists
OTU_790	20.6	29.83	42.43	Specialists
OTU_791	29.61	35.33	47.93	Specialists
OTU_792	11.08	29.25	41.81	Specialists
OTU_793	43.72	29.14	41.85	Generalists
OTU_794	36.91	31.42	44.41	Opportunists
OTU_795	14.6	29.23	42.4	Specialists
OTU_796	27.93	29.35	42.34	Specialists
OTU_797	39.35	33.5	46.19	Opportunists
OTU_798	3.1	28.94	41.7	Specialists
OTU_799	24.12	32.82	45.98	Specialists
OTU_800	35.18	29.1	42.31	Opportunists
OTU_801	28.43	29.55	42.03	Specialists
OTU_802	49.69	36.14	48.48	Generalists
OTU_803	26.9	30.46	42.45	Specialists
OTU_804	28.33	29.85	42.39	Specialists
OTU_805	16.5	29.1	41.5	Specialists
OTU_806	11.37	32.19	45.31	Specialists
OTU_807	44.46	30.22	43.35	Generalists
OTU_808	14.32	31.14	44.14	Specialists
OTU_809	35.59	33.05	46.18	Opportunists
OTU_810	18.15	29.65	42.59	Specialists
OTU_811	20.13	29.39	42	Specialists
OTU_812	30.87	29.63	42.9	Opportunists
OTU_813	26.8	37.2	49.63	Specialists
OTU_814	27.05	30.23	43.34	Specialists
OTU_815	16.25	29.74	42.56	Specialists
OTU_816	26.24	29.67	42.23	Specialists
OTU_817	20.4	35.12	47.94	Specialists
OTU_818	14.43	29.47	42.77	Specialists
OTU_819	22.94	30.36	43.48	Specialists
OTU_820	28.34	30.31	42.83	Specialists
OTU_821	28.87	32.8	46.61	Specialists
OTU_822	24.8	31.19	44.14	Specialists
OTU_823	23.22	32.96	45.55	Specialists
OTU_824	16.45	30.38	43.15	Specialists
OTU_825	23.67	29.47	42.14	Specialists
OTU_826	13.09	30.93	43.92	Specialists
OTU_827	14.47	34.5	47.26	Specialists
OTU_828	37.69	31.86	44.96	Opportunists
OTU_829	22.5	29.85	41.94	Specialists
OTU_830	11.64	29.15	41.28	Specialists
OTU_831	22.05	32.06	44.97	Specialists
OTU_832	39.86	28.9	41.81	Opportunists
OTU_833	31.32	30.78	43.65	Opportunists
OTU_834	5.52	31.41	43.93	Specialists
OTU_835	35.63	29.64	42.38	Opportunists
OTU_836	27.15	32.01	44.93	Specialists
OTU_837	25.01	31.65	44.45	Specialists
OTU_838	14.52	29.11	41.88	Specialists
OTU_839	19.73	28.92	41.06	Specialists
OTU_840	35.68	30.23	43.01	Opportunists
OTU_841	8.6	28.81	41.68	Specialists
OTU_842	14.09	30.21	43.42	Specialists
OTU_843	22.89	33.41	45.18	Specialists
OTU_844	3.43	28.41	41.46	Specialists
OTU_845	3.68	28.58	42.1	Specialists
OTU_846	7.26	28.6	41.38	Specialists
OTU_847	14.85	29.71	42.23	Specialists
OTU_848	17.87	28.3	41.24	Specialists
OTU_849	12.02	28.11	41.31	Specialists
OTU_850	27.87	28.23	41.7	Specialists
OTU_851	22.19	32.41	45.11	Specialists
OTU_852	16.55	28.04	41.22	Specialists
OTU_853	8.83	29.03	41.67	Specialists
OTU_854	30.36	28.88	40.77	Opportunists
OTU_855	39.53	28.96	41.46	Opportunists
OTU_856	33.14	30.49	42.96	Opportunists
OTU_857	1.13	29.27	42.11	Specialists
OTU_858	22	29.45	41.59	Specialists
OTU_859	42.64	29.34	41.75	Generalists
OTU_860	40.85	28.53	41.46	Opportunists
OTU_861	10.78	30.8	43.86	Specialists
OTU_862	3.71	29.82	42.26	Specialists
OTU_863	34.87	27.69	41.17	Opportunists
OTU_864	35.26	32.25	44.7	Opportunists
OTU_865	34.39	28.79	41.13	Opportunists
OTU_866	30.35	33.19	46.56	Specialists
OTU_867	30.68	28.55	41.42	Opportunists
OTU_868	13.8	28.66	41.46	Specialists
OTU_869	18.57	29.13	41.27	Specialists
OTU_870	7.52	31.63	44.22	Specialists
OTU_871	20.49	28.74	40.98	Specialists
OTU_872	23.59	29.75	42.17	Specialists
OTU_873	42.6	28.47	41.92	Generalists
OTU_874	22.22	35.54	48.18	Specialists
OTU_875	12.37	28.95	41.25	Specialists
OTU_876	3.46	28.42	40.72	Specialists
OTU_877	28.93	34.02	46.51	Specialists
OTU_878	24.92	30.73	43.64	Specialists
OTU_879	17.43	28.69	41.5	Specialists
OTU_880	43.05	29.67	42.95	Generalists
OTU_881	38.94	28.73	41.3	Opportunists
OTU_882	31.96	28.77	41.49	Opportunists
OTU_883	30.37	29.81	42.71	Opportunists
OTU_884	32.1	28.47	41.16	Opportunists
OTU_885	31.24	27.98	41.14	Opportunists
OTU_886	12.3	28.12	40.82	Specialists
OTU_887	25.89	32.05	45.19	Specialists
OTU_888	43.28	31.61	43.67	Opportunists
OTU_889	13.14	29.73	42.87	Specialists
OTU_890	27.17	33.16	46.07	Specialists
OTU_891	30.36	30.33	43.78	Opportunists
OTU_892	20.11	33.06	45.4	Specialists
OTU_893	35.68	32.22	44.85	Opportunists
OTU_894	22.16	30.68	43.57	Specialists
OTU_895	34.07	28.15	40.75	Opportunists
OTU_896	3.28	28.44	41.59	Specialists
OTU_897	37.19	27.58	41.36	Opportunists
OTU_898	21.89	28.08	40.46	Specialists
OTU_899	31.91	31.59	45.05	Opportunists
OTU_900	17.23	28.08	41.26	Specialists
OTU_901	32.57	28.59	41.27	Opportunists
OTU_902	42.99	28.18	41.12	Generalists
OTU_903	25.41	29.69	42.34	Specialists
OTU_904	33.96	28.59	41.05	Opportunists
OTU_905	37.07	28.23	40.67	Opportunists
OTU_906	28.83	27.95	40.38	Opportunists
OTU_907	15.71	28.93	41.16	Specialists
OTU_908	4.72	33.43	46.49	Specialists
OTU_909	26.44	29.92	41.83	Specialists
OTU_910	3.61	27.99	41.06	Specialists
OTU_911	42.18	28.56	41.02	Generalists
OTU_912	10.65	28.67	41.03	Specialists
OTU_913	13.64	33.66	46.28	Specialists
OTU_914	27.48	30.96	43.89	Specialists
OTU_915	21.22	28.21	41.25	Specialists
OTU_916	17.36	27.71	40.47	Specialists
OTU_917	2.07	27.99	40.27	Specialists
OTU_918	23.1	29.69	42.47	Specialists
OTU_919	25.1	27.59	40.84	Specialists
OTU_920	35.57	31.27	44.32	Opportunists
OTU_921	32.51	28.03	40.87	Opportunists
OTU_922	32.59	32.79	45.85	Specialists
OTU_923	38.56	30.25	43.32	Opportunists
OTU_924	15.09	37.3	50.08	Specialists
OTU_925	9.41	28.66	40.9	Specialists
OTU_926	33.43	30.5	42.52	Opportunists
OTU_927	32.69	27.85	39.98	Opportunists
OTU_928	9.19	30.4	43.14	Specialists
OTU_929	22.48	34.43	47.19	Specialists
OTU_930	15.76	28.38	40.95	Specialists
OTU_931	29.18	33.78	47.45	Specialists
OTU_932	34.96	31.9	45.38	Opportunists
OTU_933	38.44	27.91	40.48	Opportunists
OTU_934	19.68	27.7	40.66	Specialists
OTU_935	40.47	27.71	40.77	Opportunists
OTU_936	2.5	31.98	45.18	Specialists
OTU_937	31.89	27.96	40.49	Opportunists
OTU_938	26.96	30.23	42.84	Specialists
OTU_939	9.39	27.6	40.47	Specialists
OTU_940	21.33	32.3	45.66	Specialists
OTU_941	39.47	27.29	40.24	Opportunists
OTU_942	2.76	27.04	39.87	Specialists
OTU_943	34.84	29.41	41.71	Opportunists
OTU_944	25.35	40.28	52.39	Specialists
OTU_945	34.21	34.7	48.11	Specialists
OTU_946	18.95	32.39	44.99	Specialists
OTU_947	33.21	33.93	46.11	Specialists
OTU_948	25.86	28.3	40.92	Specialists
OTU_949	35.63	32.75	45.5	Opportunists
OTU_950	30.78	29.98	42.59	Opportunists
OTU_951	46.71	30.05	43.17	Generalists
OTU_952	38.86	30.89	44.07	Opportunists
OTU_953	42.9	31.91	44.38	Opportunists
OTU_954	27.63	27.88	40.43	Specialists
OTU_955	17.95	27.75	40.35	Specialists
OTU_956	28.75	27.65	41.1	Opportunists
OTU_957	41.25	26.99	40.21	Generalists
OTU_958	16.82	27.39	40.48	Specialists
OTU_959	12.36	27.71	40.22	Specialists
OTU_960	25.42	33.54	45.56	Specialists
OTU_961	35.97	27.58	39.93	Opportunists
OTU_962	17.64	27.61	39.78	Specialists
OTU_963	30.82	31.66	45.17	Specialists
OTU_964	15.21	26.69	40.16	Specialists
OTU_965	5.84	34.59	46.82	Specialists
OTU_966	41.02	28.3	41.44	Opportunists
OTU_967	23.57	31.96	44.86	Specialists
OTU_968	40.88	58.05	59.98	Specialists
OTU_969	32.66	27.68	40.38	Opportunists
OTU_970	14.06	32.6	45.98	Specialists
OTU_971	21.76	27.49	39.94	Specialists
OTU_972	22.7	28.97	41.46	Specialists
OTU_973	30.03	27.02	39.85	Opportunists
OTU_974	29.02	28.41	40.09	Opportunists
OTU_975	34.92	27.88	39.33	Opportunists
OTU_976	32.7	30.46	43.39	Opportunists
OTU_977	29.18	27.44	39.87	Opportunists
OTU_978	37.82	26.83	39.18	Opportunists
OTU_979	24.74	28.49	41.44	Specialists
OTU_980	27.14	29.46	42.62	Specialists
OTU_981	39.96	26.77	39.68	Generalists
OTU_982	24.64	31.05	44.41	Specialists
OTU_983	38.57	32.52	44.8	Opportunists
OTU_984	38.95	41.73	52.82	Specialists
OTU_985	20.48	29.32	42.93	Specialists
OTU_986	37.9	29.56	41.27	Opportunists
OTU_987	11.48	27.28	40.22	Specialists
OTU_988	33.63	27.1	39.59	Opportunists
OTU_989	34.96	27.05	39.59	Opportunists
OTU_990	12.77	27.49	40.46	Specialists
OTU_991	33.43	30.73	43.58	Opportunists
OTU_992	30.9	28.35	41.5	Opportunists
OTU_993	6.13	27.9	40.9	Specialists
OTU_994	11.75	26.93	40.54	Specialists
OTU_995	4.39	28.96	40.89	Specialists
OTU_996	50.74	39.7	51.8	Opportunists
OTU_997	40.99	29.91	42.76	Opportunists
OTU_998	45.25	30.99	43.95	Generalists
OTU_999	42.75	31.65	44.55	Opportunists
OTU_1000	39.35	31.13	43.6	Opportunists
OTU_1001	29.72	27.4	39.81	Opportunists
OTU_1002	42.12	26.92	39.71	Generalists
OTU_1003	13.5	33.13	45.76	Specialists
OTU_1004	4.58	27.27	40.82	Specialists
OTU_1005	25.65	28.13	40.47	Specialists
OTU_1006	22.14	26.94	39.32	Specialists
OTU_1007	31.86	42.85	54.2	Specialists
OTU_1008	9.2	26.95	39.53	Specialists
OTU_1009	33.9	26.96	39.72	Opportunists
OTU_1010	32.09	31.58	44.87	Opportunists
OTU_1011	38.59	26.95	39.48	Opportunists
OTU_1012	23.83	33.44	46.04	Specialists
OTU_1013	14.39	32.52	44.35	Specialists
OTU_1014	41.19	26.41	39.18	Generalists
OTU_1015	10.95	26.57	39.12	Specialists
OTU_1016	19.62	27.42	39.73	Specialists
OTU_1017	25.36	27.29	39.86	Specialists
OTU_1018	40.73	28.19	40.78	Opportunists
OTU_1019	8.3	31.56	44.17	Specialists
OTU_1020	35.58	31.74	43.91	Opportunists
OTU_1021	22.99	27.76	39.76	Specialists
OTU_1022	35.24	29.35	41.91	Opportunists
OTU_1023	21.6	29.06	41.59	Specialists
OTU_1024	38.4	26.8	39.22	Opportunists
OTU_1025	27.32	26.33	39.28	Opportunists
OTU_1026	8.5	30.2	43.5	Specialists
OTU_1027	28.41	28.85	41.1	Specialists
OTU_1028	30.09	27.12	39.98	Opportunists
OTU_1029	42.45	27.43	39.99	Generalists
OTU_1030	30.8	30.54	43.46	Opportunists
OTU_1031	42.73	26.47	39.82	Generalists
OTU_1032	29.26	33.27	45.81	Specialists
OTU_1033	39.44	26.66	39.65	Opportunists
OTU_1034	32.28	31.05	43.87	Opportunists
OTU_1035	22.76	33.95	46.65	Specialists
OTU_1036	32.49	26.58	39.56	Opportunists
OTU_1037	11.16	27.11	39.1	Specialists
OTU_1038	26.32	32.64	44.5	Specialists
OTU_1039	18.37	30.94	43.73	Specialists
OTU_1040	45.95	31.82	43.71	Generalists
OTU_1041	13.48	27.35	40.46	Specialists
OTU_1042	37.99	25.85	38.71	Opportunists
OTU_1043	11.72	28.14	40.53	Specialists
OTU_1044	11.28	27.2	39.87	Specialists
OTU_1045	27.76	26.06	39.68	Opportunists
OTU_1046	9.01	27.25	40.34	Specialists
OTU_1047	9.91	26.83	38.78	Specialists
OTU_1048	41.47	26.16	38.85	Generalists
OTU_1049	27.31	28.05	40	Specialists
OTU_1050	17.82	26.59	39.17	Specialists
OTU_1051	6.01	27.1	39.67	Specialists
OTU_1052	37.26	27.05	39.37	Opportunists
OTU_1053	33.24	25.63	39.28	Opportunists
OTU_1054	15.86	26.22	38.73	Specialists
OTU_1055	26.77	25.83	38.73	Opportunists
OTU_1056	28.65	27.07	39.42	Opportunists
OTU_1057	23.46	26.1	38.96	Specialists
OTU_1058	32.85	27.4	39.66	Opportunists
OTU_1059	42.28	29.25	42.14	Generalists
OTU_1060	35.43	27.57	40.06	Opportunists
OTU_1061	29.18	27.62	40.07	Opportunists
OTU_1062	35.55	26.24	38.97	Opportunists
OTU_1063	9.88	29.74	42.77	Specialists
OTU_1064	42.88	27.82	40.03	Generalists
OTU_1065	4.15	25.87	38.53	Specialists
OTU_1066	10.52	26.71	39.21	Specialists
OTU_1067	38.97	28.74	41.32	Opportunists
OTU_1068	38.08	28.53	41.33	Opportunists
OTU_1069	39.2	30.23	43.54	Opportunists
OTU_1070	25.02	27.81	40.39	Specialists
OTU_1071	24.74	35.02	48.07	Specialists
OTU_1072	9.02	26.41	39.47	Specialists
OTU_1073	22.15	32.62	44.68	Specialists
OTU_1074	8.21	25.93	38.6	Specialists
OTU_1075	19.57	25.94	38.88	Specialists
OTU_1076	35.59	26.13	38.19	Opportunists
OTU_1077	36.52	26.16	38.9	Opportunists
OTU_1078	15.24	26.04	38.94	Specialists
OTU_1079	22.44	30.66	44.07	Specialists
OTU_1080	15.34	30.91	43.49	Specialists
OTU_1081	34.83	26.83	39.74	Opportunists
OTU_1082	27.79	26.21	39.29	Opportunists
OTU_1083	39.9	25.54	38.39	Generalists
OTU_1084	35.54	26	38.46	Opportunists
OTU_1085	1.89	26.17	38.76	Specialists
OTU_1086	46.3	36.28	48.84	Opportunists
OTU_1087	19.58	28.46	40.54	Specialists
OTU_1088	9.93	28	40.69	Specialists
OTU_1089	27.7	25.95	38.13	Opportunists
OTU_1090	9.29	26.39	38.44	Specialists
OTU_1091	23.59	25.57	37.82	Specialists
OTU_1092	14.32	26.89	39.61	Specialists
OTU_1093	43.42	31.16	43.74	Opportunists
OTU_1094	33.04	26.76	38.78	Opportunists
OTU_1095	11.49	26.31	39.43	Specialists
OTU_1096	31.19	27.04	39.77	Opportunists
OTU_1097	45.8	29.23	41.4	Generalists
OTU_1098	17.32	26.37	38.95	Specialists
OTU_1099	24.2	25.41	38.48	Specialists
OTU_1100	12.62	25.7	39.03	Specialists
OTU_1101	23.46	26.79	39.5	Specialists
OTU_1102	30.75	25.37	37.85	Opportunists
OTU_1103	3.77	29.42	42.15	Specialists
OTU_1104	40.07	28.95	41.99	Opportunists
OTU_1105	27.54	29.83	42.14	Specialists
OTU_1106	32.07	25.67	38.24	Opportunists
OTU_1107	43.56	25.79	38.29	Generalists
OTU_1108	21.86	25.56	38.36	Specialists
OTU_1109	18.28	27.51	39.19	Specialists
OTU_1110	40.85	30.54	42.68	Opportunists
OTU_1111	13.8	26.11	38.24	Specialists
OTU_1112	42.74	28.94	41.8	Generalists
OTU_1113	36.93	27.01	39.96	Opportunists
OTU_1114	3.21	25.29	37.9	Specialists
OTU_1115	43.53	28.82	41.22	Generalists
OTU_1116	24.41	25.35	37.87	Specialists
OTU_1117	5.67	24.79	37.96	Specialists
OTU_1118	32.61	25.63	38.24	Opportunists
OTU_1119	33.81	26.01	38.08	Opportunists
OTU_1120	30.82	28.18	40.48	Opportunists
OTU_1121	41.3	25.83	38.26	Generalists
OTU_1122	11.11	25.68	37.91	Specialists
OTU_1123	26.71	25.1	37.75	Opportunists
OTU_1124	16.86	25.88	38.62	Specialists
OTU_1125	11.97	25.74	37.77	Specialists
OTU_1126	36.45	26.55	39.26	Opportunists
OTU_1127	8.89	25.93	38.1	Specialists
OTU_1128	12.81	26.11	38.29	Specialists
OTU_1129	39.42	28.8	40.99	Opportunists
OTU_1130	13.26	25.98	38.02	Specialists
OTU_1131	22.32	25.97	38.3	Specialists
OTU_1132	30.77	25.33	38.12	Opportunists
OTU_1133	39.43	32.12	44.83	Opportunists
OTU_1134	9.5	26	38.45	Specialists
OTU_1135	21.43	28.61	41.52	Specialists
OTU_1136	18.56	25.38	38.09	Specialists
OTU_1137	21.58	28.28	40.54	Specialists
OTU_1138	34.66	25.91	38.72	Opportunists
OTU_1139	33.09	26.03	38.15	Opportunists
OTU_1140	13.36	26.91	39.15	Specialists
OTU_1141	36.73	28.35	41.35	Opportunists
OTU_1142	26.81	36.07	48.31	Specialists
OTU_1143	20.27	26.48	39.16	Specialists
OTU_1144	40.87	27.36	40.13	Generalists
OTU_1145	30.48	27.57	39.75	Opportunists
OTU_1146	15.49	25.5	37.68	Specialists
OTU_1147	18.11	25.88	37.81	Specialists
OTU_1148	19.08	25.26	38.38	Specialists
OTU_1149	33.75	27.12	39.84	Opportunists
OTU_1150	24.78	24.93	37.86	Specialists
OTU_1151	24.68	25.86	38.23	Specialists
OTU_1152	13.93	30.87	43.62	Specialists
OTU_1153	12.48	27.16	39.22	Specialists
OTU_1154	2.56	28.78	41.77	Specialists
OTU_1155	34.41	24.51	37.14	Opportunists
OTU_1156	5.92	25.49	38.29	Specialists
OTU_1157	47.43	30.16	42.8	Generalists
OTU_1158	17.45	24.9	37.5	Specialists
OTU_1159	8.64	24.61	37.76	Specialists
OTU_1160	24.2	25.32	38.28	Specialists
OTU_1161	42.2	32.02	44.65	Opportunists
OTU_1162	20.97	25.15	37.9	Specialists
OTU_1163	33.78	25.51	38.11	Opportunists
OTU_1164	38.53	25.77	37.82	Generalists
OTU_1165	27.31	25.47	37.25	Opportunists
OTU_1166	27.33	25.52	38.19	Opportunists
OTU_1167	15.95	25.4	37.49	Specialists
OTU_1168	15.28	25.64	38.23	Specialists
OTU_1169	28.99	25.46	37.88	Opportunists
OTU_1170	36.54	26.59	38.61	Opportunists
OTU_1171	17.53	27.55	40.31	Specialists
OTU_1172	40.6	28.67	40.97	Opportunists
OTU_1173	24.01	26.34	38.91	Specialists
OTU_1174	39.03	25.76	37.69	Generalists
OTU_1175	29.71	25.84	38.07	Opportunists
OTU_1176	28.9	25.48	37.6	Opportunists
OTU_1177	22.93	24.96	37.73	Specialists
OTU_1178	29.61	24.69	36.88	Opportunists
OTU_1179	28.18	25.16	37.84	Opportunists
OTU_1180	22.7	25.77	38.14	Specialists
OTU_1181	34.34	24.84	37.72	Opportunists
OTU_1182	25.71	25.95	38.52	Specialists
OTU_1183	26.2	25.28	37.58	Opportunists
OTU_1184	26.89	25.46	38.21	Opportunists
OTU_1185	36.29	27.42	40.22	Opportunists
OTU_1186	2.73	25.41	37.89	Specialists
OTU_1187	34.49	24.67	37.73	Opportunists
OTU_1188	26.21	25.15	37.58	Opportunists
OTU_1189	15.78	24.92	38.32	Specialists
OTU_1190	20.93	24.92	37.87	Specialists
OTU_1191	36.43	26.49	38.81	Opportunists
OTU_1192	9.37	25.37	38.22	Specialists
OTU_1193	18.45	26.2	38.52	Specialists
OTU_1194	17.44	24.82	37.28	Specialists
OTU_1195	18.04	25.6	38.34	Specialists
OTU_1196	12.11	25.5	38.06	Specialists
OTU_1197	30.37	25.69	37.99	Opportunists
OTU_1198	39.19	26.26	38.48	Generalists
OTU_1199	9.36	25.93	37.79	Specialists
OTU_1200	38.57	28.96	41.79	Opportunists
OTU_1201	25.78	24.94	37.47	Opportunists
OTU_1202	33.85	30.53	43.34	Opportunists
OTU_1203	28.2	25.07	37.52	Opportunists
OTU_1204	30.37	25.18	38.07	Opportunists
OTU_1205	18.66	25.71	39	Specialists
OTU_1206	37.52	27.12	39.93	Opportunists
OTU_1207	24.35	25.56	37.46	Specialists
OTU_1208	43.73	29.78	42.73	Generalists
OTU_1209	31.16	29.42	42.18	Opportunists
OTU_1210	25.47	25.02	37.25	Opportunists
OTU_1211	19.14	25.38	38.76	Specialists
OTU_1212	42.62	24.62	37.37	Generalists
OTU_1213	32.61	25.5	37.75	Opportunists
OTU_1214	42.98	31.86	44.17	Opportunists
OTU_1215	17.29	28.56	40.83	Specialists
OTU_1216	32.33	24.7	37.28	Opportunists
OTU_1217	17.6	25.09	37.1	Specialists
OTU_1218	28.8	27.31	40.04	Opportunists
OTU_1219	18.09	25.59	38.2	Specialists
OTU_1220	25.38	37.03	49.66	Specialists
OTU_1221	19.64	24.46	37.52	Specialists
OTU_1222	41.86	45.27	55.51	Specialists
OTU_1223	31.78	24.56	36.81	Opportunists
OTU_1224	10.14	24.95	37.16	Specialists
OTU_1225	45.68	31.1	44.31	Generalists
OTU_1226	15.1	26.04	38.94	Specialists
OTU_1227	25.96	25.45	38.15	Opportunists
OTU_1228	26.46	24.71	37.83	Opportunists
OTU_1229	31.58	24.75	37.13	Opportunists
OTU_1230	27.84	27.11	40.17	Opportunists
OTU_1231	5.64	24.58	37.05	Specialists
OTU_1232	5.83	24.56	37.21	Specialists
OTU_1233	29.24	28.03	40.79	Opportunists
OTU_1234	5.2	25.55	37.52	Specialists
OTU_1235	27.53	25.59	37.41	Opportunists
OTU_1236	15.66	26.81	39.42	Specialists
OTU_1237	23.91	26.91	39.01	Specialists
OTU_1238	23.14	24.71	36.98	Specialists
OTU_1239	21.05	24.41	36.73	Specialists
OTU_1240	29.54	27.84	40.4	Opportunists
OTU_1241	21.17	24.61	37.24	Specialists
OTU_1242	15.5	24.85	36.81	Specialists
OTU_1243	33.49	26.98	39.74	Opportunists
OTU_1244	30.56	35.67	48.92	Specialists
OTU_1245	28.36	30.29	42.6	Specialists
OTU_1246	15.95	24.94	37.77	Specialists
OTU_1247	11.72	24.68	37.17	Specialists
OTU_1248	23.02	24.48	37.57	Specialists
OTU_1249	46.12	27.55	40.06	Generalists
OTU_1250	19.82	24.91	37.25	Specialists
OTU_1251	41.16	27.58	41.2	Opportunists
OTU_1252	28.42	27.35	40.08	Opportunists
OTU_1253	13.65	24.33	37.56	Specialists
OTU_1254	23.25	27.21	39.59	Specialists
OTU_1255	37.38	34.82	47.17	Opportunists
OTU_1256	21.98	29.54	42.53	Specialists
OTU_1257	30.61	24.41	36.96	Opportunists
OTU_1258	21.46	23.99	37.15	Specialists
OTU_1259	18.3	29.43	41.93	Specialists
OTU_1260	34.76	27.2	39.65	Opportunists
OTU_1261	31.56	25.53	37.56	Opportunists
OTU_1262	19.28	24.62	37.24	Specialists
OTU_1263	14.75	24.82	37.23	Specialists
OTU_1264	31.26	24.38	36.87	Opportunists
OTU_1265	33.13	24.2	36.59	Opportunists
OTU_1266	13.23	23.67	36.77	Specialists
OTU_1267	16.09	24.41	37.06	Specialists
OTU_1268	44.6	25.41	38.06	Generalists
OTU_1269	21.9	23.83	36.93	Specialists
OTU_1270	31.77	25.26	37.26	Opportunists
OTU_1271	33.33	24.83	37.18	Opportunists
OTU_1272	29.12	27.99	40.6	Opportunists
OTU_1273	35.66	24.22	36.9	Opportunists
OTU_1274	15.96	35.07	47.73	Specialists
OTU_1275	6.19	23.55	36.01	Specialists
OTU_1276	36.73	24.33	37.19	Opportunists
OTU_1277	25.16	24.3	37.41	Opportunists
OTU_1278	9.01	24.92	37.29	Specialists
OTU_1279	16.07	24.99	37.48	Specialists
OTU_1280	37.87	24.32	36.46	Generalists
OTU_1281	29.51	27.39	39.76	Opportunists
OTU_1282	18.92	24.45	37.05	Specialists
OTU_1283	12.37	25.17	38.02	Specialists
OTU_1284	3.7	23.32	36.51	Specialists
OTU_1285	33.92	33.74	46.74	Opportunists
OTU_1286	24.25	25.09	37.33	Specialists
OTU_1287	15.93	24.05	36.95	Specialists
OTU_1288	34.72	23.65	37.05	Opportunists
OTU_1289	23.1	24.44	37	Specialists
OTU_1290	33.7	26.58	39.76	Opportunists
OTU_1291	43.05	30.7	43.12	Opportunists
OTU_1292	12.12	24.51	37.26	Specialists
OTU_1293	38.69	26.95	39.89	Opportunists
OTU_1294	18.17	23.91	36.17	Specialists
OTU_1295	25.96	29.66	42.74	Specialists
OTU_1296	35.44	28.6	41.82	Opportunists
OTU_1297	37.67	26.44	39.16	Opportunists
OTU_1298	28	24.95	37.74	Opportunists
OTU_1299	37.66	35.39	47.71	Opportunists
OTU_1300	31.63	25.38	37.59	Opportunists
OTU_1301	17.98	23.66	36.29	Specialists
OTU_1302	32.73	26.95	39.29	Opportunists
OTU_1303	37.34	30.19	42.37	Opportunists
OTU_1304	5.84	24.31	36.4	Specialists
OTU_1305	36.03	24.02	36.19	Opportunists
OTU_1306	24.72	26.59	39.26	Specialists
OTU_1307	23.02	27.92	41.04	Specialists
OTU_1308	31.82	23.86	36.17	Opportunists
OTU_1309	26.26	24.23	37.08	Opportunists
OTU_1310	20.88	24.16	36.12	Specialists
OTU_1311	31.95	23.82	36.42	Opportunists
OTU_1312	23.68	24.17	36.48	Specialists
OTU_1313	28.07	26.43	38.66	Opportunists
OTU_1314	35.81	23.86	35.77	Generalists
OTU_1315	37.65	24.24	36.62	Generalists
OTU_1316	18.39	24.99	36.98	Specialists
OTU_1317	13.34	23.84	36.66	Specialists
OTU_1318	28.25	23.71	36.21	Opportunists
OTU_1319	23.78	24.97	37.44	Specialists
OTU_1320	25.95	24.5	36.94	Opportunists
OTU_1321	34.29	24.13	36.69	Opportunists
OTU_1322	38.43	25.05	37.89	Generalists
OTU_1323	24.73	23.74	36.36	Opportunists
OTU_1324	21.09	23.81	36.13	Specialists
OTU_1325	21.03	28.67	41.49	Specialists
OTU_1326	37.52	32.51	45.57	Opportunists
OTU_1327	6.44	35.04	47.24	Specialists
OTU_1328	8.99	26.6	39.72	Specialists
OTU_1329	11.83	23.56	36.31	Specialists
OTU_1330	18.38	25.86	39.56	Specialists
OTU_1331	22.99	27.06	39.81	Specialists
OTU_1332	8.3	23.46	35.8	Specialists
OTU_1333	36.47	27.17	39.38	Opportunists
OTU_1334	13.53	24.36	36.35	Specialists
OTU_1335	12.9	24.64	36.72	Specialists
OTU_1336	12.72	23.75	36.84	Specialists
OTU_1337	20.24	23.49	36.24	Specialists
OTU_1338	35.5	26.48	39.23	Opportunists
OTU_1339	28.44	27.15	39.8	Opportunists
OTU_1340	32.57	23.84	36.42	Opportunists
OTU_1341	43.74	24.79	37.29	Generalists
OTU_1342	3.4	23.88	36.04	Specialists
OTU_1343	14.61	23.25	35.22	Specialists
OTU_1344	34.53	25.01	37.83	Opportunists
OTU_1345	21.83	23.83	36.13	Specialists
OTU_1346	43.86	39.16	51	Opportunists
OTU_1347	39.69	24.18	37.17	Generalists
OTU_1348	29.12	26.6	39.32	Opportunists
OTU_1349	21.31	28.68	41.03	Specialists
OTU_1350	37.74	30.73	43.57	Opportunists
OTU_1351	28.91	24.31	37.1	Opportunists
OTU_1352	26.1	22.86	35.97	Opportunists
OTU_1353	4.19	24.61	37.27	Specialists
OTU_1354	21.13	25.28	37.94	Specialists
OTU_1355	35.87	23.88	35.6	Generalists
OTU_1356	18.98	23.01	35.32	Specialists
OTU_1357	17.62	29.1	41.28	Specialists
OTU_1358	12.27	23.12	35.6	Specialists
OTU_1359	5.89	23.53	36.35	Specialists
OTU_1360	24.61	24.64	37.69	Specialists
OTU_1361	32.35	23.19	36.03	Opportunists
OTU_1362	23.71	24.42	36.76	Specialists
OTU_1363	43.66	28.05	40.84	Generalists
OTU_1364	39.35	23.38	35.77	Generalists
OTU_1365	26.21	23.36	35.65	Opportunists
OTU_1366	24.86	26.8	38.86	Specialists
OTU_1367	26.81	27.73	40.51	Specialists
OTU_1368	4.79	23.77	36.02	Specialists
OTU_1369	23.41	23.25	35.51	Opportunists
OTU_1370	41.78	25.45	38.45	Generalists
OTU_1371	22.26	26.77	38.92	Specialists
OTU_1372	5.56	23.49	36.1	Specialists
OTU_1373	14.19	25.86	38.96	Specialists
OTU_1374	29.83	27.1	39.92	Opportunists
OTU_1375	24.38	25.97	38.65	Specialists
OTU_1376	34.22	29.4	41.58	Opportunists
OTU_1377	20.49	22.83	35.53	Specialists
OTU_1378	36.43	25.89	38.15	Opportunists
OTU_1379	37.86	23.19	35.36	Generalists
OTU_1380	24.42	23.01	35.74	Opportunists
OTU_1381	16.85	22.76	35.08	Specialists
OTU_1382	3.06	25.8	38.31	Specialists
OTU_1383	6.92	24.16	36.5	Specialists
OTU_1384	30.14	25.72	38.21	Opportunists
OTU_1385	31.64	25.59	38.51	Opportunists
OTU_1386	20.99	30.54	43.04	Specialists
OTU_1387	17.78	22.95	35.35	Specialists
OTU_1388	22.06	23.15	35.93	Specialists
OTU_1389	24.96	23.3	35.84	Opportunists
OTU_1390	23.35	23.78	36.85	Specialists
OTU_1391	18.42	23.72	36.21	Specialists
OTU_1392	31.62	31.54	44.64	Opportunists
OTU_1393	49.07	31.92	44.29	Generalists
OTU_1394	28.27	23.46	35.94	Opportunists
OTU_1395	16.56	23.8	36.06	Specialists
OTU_1396	15.65	23.03	35.55	Specialists
OTU_1397	34.16	22.89	35.03	Opportunists
OTU_1398	16.78	25.94	38.87	Specialists
OTU_1399	28.22	23.23	35.69	Opportunists
OTU_1400	30.49	30.67	43.86	Specialists
OTU_1401	28.41	29.49	42.06	Specialists
OTU_1402	20.07	23.84	36.56	Specialists
OTU_1403	10.12	22.49	35.28	Specialists
OTU_1404	30.3	23.05	35.27	Opportunists
OTU_1405	16.57	23.89	35.98	Specialists
OTU_1406	42.04	23.85	36.47	Generalists
OTU_1407	23.61	24.56	36.67	Specialists
OTU_1408	37.35	24.84	37.08	Generalists
OTU_1409	19.43	23.85	36.86	Specialists
OTU_1410	26.04	23.33	36.08	Opportunists
OTU_1411	37.2	23.26	35.41	Generalists
OTU_1412	23.76	24.42	37.05	Specialists
OTU_1413	26.79	27.34	40.22	Specialists
OTU_1414	32.14	22.94	35.98	Opportunists
OTU_1415	41.66	24.18	36.65	Generalists
OTU_1416	30.4	22.81	35.02	Opportunists
OTU_1417	19.31	30.51	43.34	Specialists
OTU_1418	23.24	22.53	35.37	Opportunists
OTU_1419	14.09	23.68	35.79	Specialists
OTU_1420	3.87	23.05	35.61	Specialists
OTU_1421	11.97	26.1	38.3	Specialists
OTU_1422	25.24	23.28	35.77	Opportunists
OTU_1423	20.82	24.5	36.98	Specialists
OTU_1424	48.34	42.99	54.71	Opportunists
OTU_1425	31.23	23.27	35.4	Opportunists
OTU_1426	36.46	23.7	36.47	Opportunists
OTU_1427	24.72	25.99	38.78	Specialists
OTU_1428	25.83	22.98	34.89	Opportunists
OTU_1429	20.75	23.09	35.17	Specialists
OTU_1430	15.46	22.94	35.32	Specialists
OTU_1431	2.14	22.77	35.18	Specialists
OTU_1432	26.63	26.43	39.34	Opportunists
OTU_1433	10.46	23.82	36.43	Specialists
OTU_1434	38.21	24.41	36.82	Generalists
OTU_1435	24.89	26.43	39.05	Specialists
OTU_1436	22.76	23.17	35.03	Specialists
OTU_1437	23.36	23.5	35.41	Specialists
OTU_1438	26.01	22.98	35.37	Opportunists
OTU_1439	22.62	27.35	39.91	Specialists
OTU_1440	20.17	24.71	36.88	Specialists
OTU_1441	12.42	23.13	35.52	Specialists
OTU_1442	7.49	23.82	36.54	Specialists
OTU_1443	38.8	27.4	39.42	Opportunists
OTU_1444	21.01	23.27	35.68	Specialists
OTU_1445	24.83	23.17	35.98	Opportunists
OTU_1446	31.08	22.43	34.68	Opportunists
OTU_1447	20.16	22.65	34.93	Specialists
OTU_1448	30.9	25.07	37.76	Opportunists
OTU_1449	23.66	22.23	34.51	Opportunists
OTU_1450	21.65	23.24	35.8	Specialists
OTU_1451	36.3	26.22	38.59	Opportunists
OTU_1452	36.27	24.81	37.35	Opportunists
OTU_1453	45.17	36.89	49.31	Opportunists
OTU_1454	32.67	23.04	34.95	Opportunists
OTU_1455	18.63	23.7	36.18	Specialists
OTU_1456	29.34	23.05	35.77	Opportunists
OTU_1457	28.32	22.33	34.87	Opportunists
OTU_1458	27.58	27.26	40.24	Opportunists
OTU_1459	28.81	24.35	36.55	Opportunists
OTU_1460	8.41	22.58	34.83	Specialists
OTU_1461	29.87	31.18	43.8	Specialists
OTU_1462	19.24	22.78	35.1	Specialists
OTU_1463	25.14	21.91	35.13	Opportunists
OTU_1464	25.58	22.29	35.05	Opportunists
OTU_1465	13.76	25.11	37.7	Specialists
OTU_1466	7.52	23.51	35.8	Specialists
OTU_1467	9.1	27.01	39.79	Specialists
OTU_1468	38.3	22.52	35	Generalists
OTU_1469	34.23	22.9	35.03	Opportunists
OTU_1470	35.02	23.76	36.31	Opportunists
OTU_1471	29.71	28.79	41.6	Opportunists
OTU_1472	11.71	22.83	35.52	Specialists
OTU_1473	19.55	22.04	34.74	Specialists
OTU_1474	36.02	24.11	36.34	Opportunists
OTU_1475	26.17	25.76	38.71	Opportunists
OTU_1476	39.97	22.81	35.09	Generalists
OTU_1477	15.45	22.97	35.02	Specialists
OTU_1478	17.28	22.28	34.72	Specialists
OTU_1479	9.12	22.74	34.97	Specialists
OTU_1480	33.04	26.49	39.34	Opportunists
OTU_1481	31.25	22.65	34.53	Opportunists
OTU_1482	20	22.65	34.77	Specialists
OTU_1483	31.23	22.68	35.48	Opportunists
OTU_1484	12.92	22.71	34.89	Specialists
OTU_1485	31.46	22.78	34.72	Opportunists
OTU_1486	28.62	22.23	34.45	Opportunists
OTU_1487	23.69	23.53	36.6	Opportunists
OTU_1488	20.5	23.08	35.27	Specialists
OTU_1489	36.11	29.43	41.82	Opportunists
OTU_1490	18.6	22.42	34.95	Specialists
OTU_1491	35.11	25.38	38.53	Opportunists
OTU_1492	27.87	23.07	34.56	Opportunists
OTU_1493	13.95	21.94	34.89	Specialists
OTU_1494	32.29	26.27	39.69	Opportunists
OTU_1495	20.3	22.98	34.31	Specialists
OTU_1496	34.32	23.19	35.69	Opportunists
OTU_1497	35.91	24.7	36.39	Opportunists
OTU_1498	26.29	22.38	35.3	Opportunists
OTU_1499	34.81	22.18	34.86	Opportunists
OTU_1500	41.02	25.33	38.03	Generalists
OTU_1501	32.34	22.85	34.98	Opportunists
OTU_1502	15.06	22.03	34.75	Specialists
OTU_1503	12.2	22.23	34.48	Specialists
OTU_1504	7.29	26.71	39.14	Specialists
OTU_1505	12.69	22.4	34.84	Specialists
OTU_1506	19.07	27.57	39.84	Specialists
OTU_1507	17.31	23.49	36.17	Specialists
OTU_1508	37.07	23.74	36.9	Generalists
OTU_1509	11.82	22.56	34.89	Specialists
OTU_1510	2.21	22.4	34.85	Specialists
OTU_1511	42.25	28.68	41.82	Generalists
OTU_1512	29.84	22.31	35.07	Opportunists
OTU_1513	31.68	21.59	33.79	Opportunists
OTU_1514	5.5	22.67	35.28	Specialists
OTU_1515	22.26	22.01	34.59	Opportunists
OTU_1516	8.65	21.97	34.45	Specialists
OTU_1517	17.86	24.34	36.99	Specialists
OTU_1518	22	21.89	33.77	Opportunists
OTU_1519	25.36	23.06	35.74	Opportunists
OTU_1520	26.99	22.14	34.54	Opportunists
OTU_1521	12.54	22.72	34.52	Specialists
OTU_1522	26.89	22.44	34.53	Opportunists
OTU_1523	10.95	22.35	34.76	Specialists
OTU_1524	9.36	22.68	34.75	Specialists
OTU_1525	20.27	23.47	35.84	Specialists
OTU_1526	22.08	22.61	34.76	Specialists
OTU_1527	29.48	22.1	34.27	Opportunists
OTU_1528	17.86	26.61	39.04	Specialists
OTU_1529	41.8	22.3	34.39	Generalists
OTU_1530	18.46	23.23	35.84	Specialists
OTU_1531	38.26	23.55	36.09	Generalists
OTU_1532	33.62	22.88	35.56	Opportunists
OTU_1533	31.41	25.54	38.26	Opportunists
OTU_1534	12.83	21.96	34.6	Specialists
OTU_1535	40.28	25.69	37.93	Generalists
OTU_1536	17.71	22.36	34.89	Specialists
OTU_1537	40.55	23.8	36.25	Generalists
OTU_1538	40.11	21.85	34.12	Generalists
OTU_1539	28.98	22.65	35.45	Opportunists
OTU_1540	5.28	22.57	34.28	Specialists
OTU_1541	31.77	27.89	41.04	Opportunists
OTU_1542	12.21	22.17	34.72	Specialists
OTU_1543	23.78	23.61	35.05	Opportunists
OTU_1544	17.62	21.52	33.85	Specialists
OTU_1545	34.44	52.27	59.31	Specialists
OTU_1546	22.99	22.63	35.25	Opportunists
OTU_1547	8.09	22.25	34.81	Specialists
OTU_1548	29.37	21.89	34.53	Opportunists
OTU_1549	30.38	23.83	36.06	Opportunists
OTU_1550	39.31	21.46	33.11	Generalists
OTU_1551	42.41	27.19	40.03	Generalists
OTU_1552	25.78	21.77	34.27	Opportunists
OTU_1553	19.21	24.09	36.27	Specialists
OTU_1554	30.86	21.87	34.12	Opportunists
OTU_1555	17.12	21.34	33.69	Specialists
OTU_1556	6.83	21.79	34.46	Specialists
OTU_1557	14.87	21.92	35.14	Specialists
OTU_1558	43.28	26.52	38.69	Generalists
OTU_1559	21.16	21.43	34.39	Specialists
OTU_1560	6.17	26.33	38.84	Specialists
OTU_1561	27.42	21.42	33.8	Opportunists
OTU_1562	21.45	24.13	36.53	Specialists
OTU_1563	33.95	23.23	35.59	Opportunists
OTU_1564	38.95	26.79	39.02	Opportunists
OTU_1565	22.34	21.81	34.58	Opportunists
OTU_1566	10.96	21.76	34.45	Specialists
OTU_1567	27.42	21.51	34.29	Opportunists
OTU_1568	16.22	22.39	34.29	Specialists
OTU_1569	44.38	25.99	38.55	Generalists
OTU_1570	38.71	22.28	34.53	Generalists
OTU_1571	33.99	23.48	35.61	Opportunists
OTU_1572	25.23	27.39	40.47	Specialists
OTU_1573	40.03	22.96	35.67	Generalists
OTU_1574	20.1	22.62	35.74	Specialists
OTU_1575	11.41	21.73	33.93	Specialists
OTU_1576	17.57	22.34	34.81	Specialists
OTU_1577	6.95	21.98	34.12	Specialists
OTU_1578	33.68	21.51	33.47	Generalists
OTU_1579	30.6	24.91	37.32	Opportunists
OTU_1580	31.53	23.55	35.64	Opportunists
OTU_1581	21.24	21.55	33.71	Specialists
OTU_1582	35.85	22.88	35.95	Opportunists
OTU_1583	24.39	22.16	34.87	Opportunists
OTU_1584	28.94	21.72	33.62	Opportunists
OTU_1585	12.9	30.29	43.46	Specialists
OTU_1586	37.34	22.64	35.72	Generalists
OTU_1587	24.91	22.93	35.01	Opportunists
OTU_1588	4.42	22.96	34.97	Specialists
OTU_1589	29.91	28.89	41.35	Opportunists
OTU_1590	3.04	21.54	34.06	Specialists
OTU_1591	25.15	21.7	33.86	Opportunists
OTU_1592	28.42	22.25	34.59	Opportunists
OTU_1593	34.22	22.76	34.23	Opportunists
OTU_1594	6.39	25.21	38.37	Specialists
OTU_1595	36.53	22.04	34.6	Generalists
OTU_1596	14.96	21.93	33.86	Specialists
OTU_1597	20.95	22.04	33.75	Specialists
OTU_1598	27.07	22.34	34.34	Opportunists
OTU_1599	35.17	50.81	59.02	Specialists
OTU_1600	12.3	21.68	33.72	Specialists
OTU_1601	19.62	22.08	33.89	Specialists
OTU_1602	33	21.75	34.33	Opportunists
OTU_1603	14.27	49.12	58.13	Specialists
OTU_1604	34.29	24.65	37.14	Opportunists
OTU_1605	18.48	25.36	38.48	Specialists
OTU_1606	14.59	23	35.02	Specialists
OTU_1607	30	25.9	38.31	Opportunists
OTU_1608	3.97	21.78	33.52	Specialists
OTU_1609	38.7	21.63	34.25	Generalists
OTU_1610	17.39	26.39	38.56	Specialists
OTU_1611	19.54	27.84	40.6	Specialists
OTU_1612	2.29	23.42	35.89	Specialists
OTU_1613	31.37	22.79	35.79	Opportunists
OTU_1614	17.29	21.55	33.92	Specialists
OTU_1615	23.42	22.1	34.42	Opportunists
OTU_1616	9.21	20.87	33.19	Specialists
OTU_1617	6.8	22.08	34.14	Specialists
OTU_1618	9	23.49	36.27	Specialists
OTU_1619	31.41	21.82	33.46	Opportunists
OTU_1620	23.13	21.59	34.13	Opportunists
OTU_1621	2.89	21.6	34.18	Specialists
OTU_1622	21.41	25.56	38.73	Specialists
OTU_1623	28.65	22.17	33.86	Opportunists
OTU_1624	27.06	25.24	36.99	Opportunists
OTU_1625	17.71	21.31	33.17	Specialists
OTU_1626	9.08	21.41	33.63	Specialists
OTU_1627	3.57	20.67	32.92	Specialists
OTU_1628	40.18	25.41	38.19	Generalists
OTU_1629	11.17	20.89	33	Specialists
OTU_1630	34.18	22.06	35.07	Opportunists
OTU_1631	18.7	21.22	33.39	Specialists
OTU_1632	17.24	21.03	33.22	Specialists
OTU_1633	9.63	21.37	33.77	Specialists
OTU_1634	23.45	27	39.47	Specialists
OTU_1635	36.5	21.19	33.77	Generalists
OTU_1636	13.3	22.43	35.01	Specialists
OTU_1637	26.3	21.69	33.55	Opportunists
OTU_1638	8.16	24.75	37.29	Specialists
OTU_1639	23.28	21.87	33.46	Opportunists
OTU_1640	15.65	21.18	33.99	Specialists
OTU_1641	26.04	20.47	33.22	Opportunists
OTU_1642	17.06	21	33.37	Specialists
OTU_1643	17.8	21.11	32.87	Specialists
OTU_1644	19.02	23.82	35.82	Specialists
OTU_1645	32.54	21.18	33.87	Opportunists
OTU_1646	27.56	24.39	36.98	Opportunists
OTU_1647	33.24	22.23	35.04	Opportunists
OTU_1648	27.49	22.34	34.31	Opportunists
OTU_1649	34.52	21.31	33.81	Generalists
OTU_1650	13.46	21.19	33.69	Specialists
OTU_1651	3.57	21.24	33.08	Specialists
OTU_1652	34.39	22.26	34.96	Opportunists
OTU_1653	36.26	23.17	35.71	Generalists
OTU_1654	30.62	22.77	35.37	Opportunists
OTU_1655	19.77	21.17	33.65	Specialists
OTU_1656	19.8	24.44	37.27	Specialists
OTU_1657	33.72	21.78	34.2	Opportunists
OTU_1658	4.99	25.5	37.53	Specialists
OTU_1659	6.34	20.72	33.29	Specialists
OTU_1660	29.31	20.97	33.29	Opportunists
OTU_1661	42.07	30.73	43.74	Opportunists
OTU_1662	21.28	21.56	34.35	Specialists
OTU_1663	33.29	20.34	33.12	Generalists
OTU_1664	30.14	20.65	33.44	Opportunists
OTU_1665	13.72	20.52	32.94	Specialists
OTU_1666	32.28	21.23	33.94	Opportunists
OTU_1667	4.86	21.31	33.47	Specialists
OTU_1668	39.34	23.28	36.07	Generalists
OTU_1669	33.05	23.58	36.06	Opportunists
OTU_1670	30.78	21.56	33.94	Opportunists
OTU_1671	10.34	21.41	33.49	Specialists
OTU_1672	23.46	23.77	35.98	Specialists
OTU_1673	31.35	24.45	36.99	Opportunists
OTU_1674	29.95	21.76	34.31	Opportunists
OTU_1675	14.12	21.5	33.71	Specialists
OTU_1676	28.19	21.9	34.25	Opportunists
OTU_1677	24.15	21.06	34.02	Opportunists
OTU_1678	29.67	23.57	36.45	Opportunists
OTU_1679	13.14	20.66	33.05	Specialists
OTU_1680	12.38	20.86	33.08	Specialists
OTU_1681	15.92	20.76	32.89	Specialists
OTU_1682	21.83	21.85	34.92	Specialists
OTU_1683	10.98	22.05	34.33	Specialists
OTU_1684	31.67	21.1	32.81	Opportunists
OTU_1685	4.46	20.48	32.54	Specialists
OTU_1686	20.87	20.77	32.93	Opportunists
OTU_1687	33.13	21.74	33.81	Opportunists
OTU_1688	28.98	23.73	36.5	Opportunists
OTU_1689	35.69	21.39	32.96	Generalists
OTU_1690	31.33	22.7	35.4	Opportunists
OTU_1691	5.85	23	35.5	Specialists
OTU_1692	35.27	27.47	39.34	Opportunists
OTU_1693	11.39	21.16	33.2	Specialists
OTU_1694	8.8	22.32	34.94	Specialists
OTU_1695	31.17	24.43	36.27	Opportunists
OTU_1696	10.34	21.23	32.48	Specialists
OTU_1697	23.5	25.94	39.28	Specialists
OTU_1698	32.44	20.68	33.25	Opportunists
OTU_1699	17.86	20.55	33.02	Specialists
OTU_1700	9.66	24.94	37.69	Specialists
OTU_1701	27.1	20.52	32.8	Opportunists
OTU_1702	19.69	20.49	32.42	Specialists
OTU_1703	21.69	21.75	34.74	Specialists
OTU_1704	22.07	22.67	34.92	Specialists
OTU_1705	28.15	25.19	37.05	Opportunists
OTU_1706	14.63	23.26	35.66	Specialists
OTU_1707	29.37	21.62	33.85	Opportunists
OTU_1708	30.09	23.47	35.75	Opportunists
OTU_1709	16.62	20.88	32.9	Specialists
OTU_1710	22.28	22.88	35.31	Specialists
OTU_1711	23.25	26.38	39.25	Specialists
OTU_1712	26.92	24.75	37.7	Opportunists
OTU_1713	16.37	20.48	32.52	Specialists
OTU_1714	27.93	21.89	33.54	Opportunists
OTU_1715	24.6	24.4	37.06	Opportunists
OTU_1716	14.73	22.61	34.51	Specialists
OTU_1717	4.88	20.52	32.73	Specialists
OTU_1718	21.35	21.05	33.65	Opportunists
OTU_1719	32.89	20.63	32.97	Opportunists
OTU_1720	4.59	20.43	32.54	Specialists
OTU_1721	19.39	22.91	35.46	Specialists
OTU_1722	31.5	24.4	36.91	Opportunists
OTU_1723	19.03	20.26	32.4	Specialists
OTU_1724	27.92	24.21	36.27	Opportunists
OTU_1725	28.9	20.42	32.85	Opportunists
OTU_1726	33.85	26.08	38.66	Opportunists
OTU_1727	29.44	20.26	32.85	Opportunists
OTU_1728	6.44	22.84	35.79	Specialists
OTU_1729	32.69	24.68	37.09	Opportunists
OTU_1730	38.73	23.76	36.01	Generalists
OTU_1731	26.7	21.67	33.4	Opportunists
OTU_1732	26.42	22.9	35.84	Opportunists
OTU_1733	31.92	24.31	36.28	Opportunists
OTU_1734	26.82	25.83	38.31	Opportunists
OTU_1735	26.94	21.3	33.75	Opportunists
OTU_1736	13.02	20.84	32.96	Specialists
OTU_1737	17.67	21.43	33.32	Specialists
OTU_1738	34.49	20.7	32.45	Generalists
OTU_1739	30.08	20.7	32.85	Opportunists
OTU_1740	20.59	20.21	32.71	Opportunists
OTU_1741	32.9	22.78	35.34	Opportunists
OTU_1742	29.9	22.11	34.21	Opportunists
OTU_1743	9.17	20.44	32.88	Specialists
OTU_1744	30.89	21.05	33.43	Opportunists
OTU_1745	11.36	20.87	32.08	Specialists
OTU_1746	17.07	20.99	32.47	Specialists
OTU_1747	23.55	21.07	33.32	Opportunists
OTU_1748	21.08	23.19	35.65	Specialists
OTU_1749	32.21	21.29	33.97	Opportunists
OTU_1750	18.63	21.65	33.79	Specialists
OTU_1751	17.77	22	34.84	Specialists
OTU_1752	11.64	21.09	33.12	Specialists
OTU_1753	17.77	21.55	33.69	Specialists
OTU_1754	5.94	21.05	33.04	Specialists
OTU_1755	10.96	21.04	33.17	Specialists
OTU_1756	19.56	20.36	32.31	Specialists
OTU_1757	8.4	20.59	32.58	Specialists
OTU_1758	21.88	20.95	33.16	Opportunists
OTU_1759	30.2	20.05	32.62	Opportunists
OTU_1760	36.38	20.3	32.62	Generalists
OTU_1761	32.09	20.52	32.73	Opportunists
OTU_1762	29.76	20.59	32.4	Opportunists
OTU_1763	7.15	22.72	35.54	Specialists
OTU_1764	16.22	20.66	32.98	Specialists
OTU_1765	13.86	20.62	32.62	Specialists
OTU_1766	22.28	24.42	36.53	Specialists
OTU_1767	13.25	22.03	34.78	Specialists
OTU_1768	25.06	19.7	31.71	Opportunists
OTU_1769	13.55	22.54	34.73	Specialists
OTU_1770	24.92	24.61	37.43	Opportunists
OTU_1771	41.9	30.92	43.73	Opportunists
OTU_1772	23.1	23.29	36.13	Specialists
OTU_1773	24.62	22.68	35.64	Opportunists
OTU_1774	13.23	19.16	31.62	Specialists
OTU_1775	8.85	20.18	31.9	Specialists
OTU_1776	29.89	23.88	36.26	Opportunists
OTU_1777	27.34	21.36	34.25	Opportunists
OTU_1778	24.89	21.68	33.85	Opportunists
OTU_1779	32.85	29.31	41.86	Opportunists
OTU_1780	18.83	20.63	32.89	Specialists
OTU_1781	14.95	20.03	32.42	Specialists
OTU_1782	23.83	19.61	31.61	Opportunists
OTU_1783	29.04	19.75	32	Opportunists
OTU_1784	6.94	20.2	33.02	Specialists
OTU_1785	27.83	21.07	33.28	Opportunists
OTU_1786	8.13	20.39	32.26	Specialists
OTU_1787	30.9	23.1	35.65	Opportunists
OTU_1788	35.82	20.08	31.9	Generalists
OTU_1789	27.23	20.39	31.8	Opportunists
OTU_1790	18.61	21.07	33.32	Specialists
OTU_1791	2.93	22.78	35.65	Specialists
OTU_1792	34.02	25.42	38.53	Opportunists
OTU_1793	38.48	22.66	34.83	Generalists
OTU_1794	2.75	21.31	33.84	Specialists
OTU_1795	16.14	19.33	31.97	Specialists
OTU_1796	16.13	21.58	33.99	Specialists
OTU_1797	30.01	20.06	32.31	Opportunists
OTU_1798	25.08	20.04	31.21	Opportunists
OTU_1799	20.77	20.43	32.59	Opportunists
OTU_1800	9.16	20.62	32.29	Specialists
OTU_1801	18.44	19.98	32.33	Specialists
OTU_1802	39.22	21.38	32.98	Generalists
OTU_1803	28.52	20.55	32.31	Opportunists
OTU_1804	21.48	19.96	32.14	Opportunists
OTU_1805	31.48	21.19	33.31	Opportunists
OTU_1806	13.43	19.41	31.37	Specialists
OTU_1807	15.78	20.27	32.43	Specialists
OTU_1808	19.37	21.41	33.64	Specialists
OTU_1809	13.51	20.3	32.18	Specialists
OTU_1810	15.71	19.59	32.17	Specialists
OTU_1811	14.41	21.18	33.29	Specialists
OTU_1812	8.8	22.95	34.7	Specialists
OTU_1813	5.28	23.88	36.06	Specialists
OTU_1814	17.96	21.45	34.21	Specialists
OTU_1815	16.36	19.78	31.83	Specialists
OTU_1816	19.85	22.52	34.93	Specialists
OTU_1817	14.74	19.63	32.11	Specialists
OTU_1818	4.9	21.05	33.34	Specialists
OTU_1819	11.97	19.92	31.41	Specialists
OTU_1820	26.72	19.6	31.73	Opportunists
OTU_1821	34.97	20.28	32.89	Generalists
OTU_1822	27.7	23.49	36.74	Opportunists
OTU_1823	34.98	22.94	35.14	Opportunists
OTU_1824	28.6	24.29	36.4	Opportunists
OTU_1825	18.47	20.66	32.87	Specialists
OTU_1826	36.17	20.5	32.79	Generalists
OTU_1827	35.22	20.55	32.54	Generalists
OTU_1828	23.54	21.16	33.25	Opportunists
OTU_1829	20.21	19.27	31.57	Opportunists
OTU_1830	29.07	24.05	36.69	Opportunists
OTU_1831	26.08	22.5	34.76	Opportunists
OTU_1832	29.88	39.29	51.42	Specialists
OTU_1833	28.14	21.41	33.49	Opportunists
OTU_1834	25.75	19.99	32.56	Opportunists
OTU_1835	17.15	20.68	33.34	Specialists
OTU_1836	33.11	20.24	32.2	Generalists
OTU_1837	28.38	21.34	33.4	Opportunists
OTU_1838	12.3	19.46	31.8	Specialists
OTU_1839	22.89	19.83	32.49	Opportunists
OTU_1840	18.8	20.99	33.32	Specialists
OTU_1841	1.4	20.46	32.22	Specialists
OTU_1842	18.95	20.03	31.8	Specialists
OTU_1843	11.73	20.29	32.2	Specialists
OTU_1844	23.56	19.95	31.92	Opportunists
OTU_1845	25.15	24.83	36.84	Opportunists
OTU_1846	9.56	20.92	33.02	Specialists
OTU_1847	28.03	22.17	34.96	Opportunists
OTU_1848	18.83	20.73	32.13	Specialists
OTU_1849	19.79	19.74	31.7	Opportunists
OTU_1850	29.6	27.82	40.57	Opportunists
OTU_1851	19.33	19.41	31.76	Specialists
OTU_1852	12.71	19.94	31.9	Specialists
OTU_1853	20.57	22.46	35.26	Specialists
OTU_1854	31.2	20.78	32.4	Opportunists
OTU_1855	22.45	39.92	51.59	Specialists
OTU_1856	5.41	21.71	33.66	Specialists
OTU_1857	13.84	19.96	32.17	Specialists
OTU_1858	23.73	20.02	32.07	Opportunists
OTU_1859	12.89	21.1	32.88	Specialists
OTU_1860	20.9	19.71	31.9	Opportunists
OTU_1861	18.44	20.27	32.61	Specialists
OTU_1862	44.47	26.58	39.56	Generalists
OTU_1863	4.34	19.18	31.73	Specialists
OTU_1864	14.55	25.09	37.85	Specialists
OTU_1865	17.11	19.86	32.1	Specialists
OTU_1866	45.83	25.27	38.27	Generalists
OTU_1867	37.94	23.74	36.65	Generalists
OTU_1868	8.61	18.7	31.15	Specialists
OTU_1869	22.82	19.95	32.4	Opportunists
OTU_1870	11.15	20.12	32.19	Specialists
OTU_1871	22.22	19.39	31.17	Opportunists
OTU_1872	19.42	20.46	32.32	Specialists
OTU_1873	26.66	20.55	32.51	Opportunists
OTU_1874	14.25	19.64	31.9	Specialists
OTU_1875	13.7	19.19	30.8	Specialists
OTU_1876	20.07	21.03	33.45	Specialists
OTU_1877	26.29	19.19	31.46	Opportunists
OTU_1878	17.25	19.04	31.08	Specialists
OTU_1879	24.91	19.53	31.9	Opportunists
OTU_1880	19.93	22.9	35.95	Specialists
OTU_1881	7.73	20.52	32.39	Specialists
OTU_1882	26.75	21.42	33.45	Opportunists
OTU_1883	39.68	26.77	39.75	Opportunists
OTU_1884	21.26	19.86	31.33	Opportunists
OTU_1885	12.22	22.32	33.77	Specialists
OTU_1886	28.5	21.39	33.85	Opportunists
OTU_1887	20.45	21.4	33.87	Specialists
OTU_1888	5.57	19.65	31.62	Specialists
OTU_1889	24.13	19.17	30.77	Opportunists
OTU_1890	31.76	19.12	31.76	Opportunists
OTU_1891	7.77	19.3	31.15	Specialists
OTU_1892	41.59	24.94	37.52	Generalists
OTU_1893	29.37	19.45	32.3	Opportunists
OTU_1894	12.64	20.72	32.61	Specialists
OTU_1895	30.73	19.87	31.59	Opportunists
OTU_1896	19.17	19.22	30.65	Specialists
OTU_1897	33.55	18.79	30.69	Generalists
OTU_1898	13.57	18.9	30.65	Specialists
OTU_1899	19.62	21.57	34.86	Specialists
OTU_1900	24.62	20.58	33.09	Opportunists
OTU_1901	9.19	19.81	32.16	Specialists
OTU_1902	43.37	31.19	44.38	Opportunists
OTU_1903	36.64	21.51	34.38	Generalists
OTU_1904	19.73	19.48	31.28	Opportunists
OTU_1905	12.01	21.16	33.4	Specialists
OTU_1906	19.61	19.88	32.12	Specialists
OTU_1907	5.35	18.98	30.75	Specialists
OTU_1908	6.42	19.62	31.34	Specialists
OTU_1909	19.56	18.8	30.88	Opportunists
OTU_1910	23.86	19.67	31.32	Opportunists
OTU_1911	25.66	20.08	32	Opportunists
OTU_1912	15.89	20.66	32.96	Specialists
OTU_1913	20.08	20.32	31.8	Specialists
OTU_1914	16.33	18.67	31.03	Specialists
OTU_1915	39.2	21.35	33.44	Generalists
OTU_1916	30.71	20.57	31.91	Opportunists
OTU_1917	24.71	23.81	36.39	Opportunists
OTU_1918	41.13	36.13	48.56	Opportunists
OTU_1919	23.57	20.95	34	Opportunists
OTU_1920	19.13	19.96	32.2	Specialists
OTU_1921	33.53	19.7	31.3	Generalists
OTU_1922	20.85	21.01	33.69	Specialists
OTU_1923	22.17	20.16	31.82	Opportunists
OTU_1924	39.52	24.87	37.78	Generalists
OTU_1925	32.61	22.35	33.91	Opportunists
OTU_1926	40.73	23.06	35.48	Generalists
OTU_1927	32.81	22.65	34.73	Opportunists
OTU_1928	32.49	24.72	36.64	Opportunists
OTU_1929	20.03	20.68	32.99	Specialists
OTU_1930	27.63	23.2	35.65	Opportunists
OTU_1931	30.93	24.32	37.58	Opportunists
OTU_1932	15.38	19.22	31.01	Specialists
OTU_1933	28.05	19.59	32.01	Opportunists
OTU_1934	20.22	19.38	31.3	Opportunists
OTU_1935	13.28	18.79	30.94	Specialists
OTU_1936	19.49	19.41	31.7	Opportunists
OTU_1937	20.71	18.84	30.69	Opportunists
OTU_1938	22.33	20.3	32.58	Opportunists
OTU_1939	6.86	19.94	31.8	Specialists
OTU_1940	14.86	20.62	32.42	Specialists
OTU_1941	28.18	19.95	32.36	Opportunists
OTU_1942	10.47	19.3	30.48	Specialists
OTU_1943	20.53	23.54	35.83	Specialists
OTU_1944	10.11	19.52	30.69	Specialists
OTU_1945	11.19	19.54	32.11	Specialists
OTU_1946	7.61	19.41	30.8	Specialists
OTU_1947	28.22	23.11	35.32	Opportunists
OTU_1948	26.97	20.68	33.33	Opportunists
OTU_1949	1.24	19.55	31.35	Specialists
OTU_1950	23.43	30.37	42.38	Specialists
OTU_1951	27.41	19.61	31.83	Opportunists
OTU_1952	29.93	19.29	31.42	Opportunists
OTU_1953	27.57	19.36	31.44	Opportunists
OTU_1954	16.84	19.35	31.49	Specialists
OTU_1955	40.05	26.56	38.92	Generalists
OTU_1956	23.85	19.13	31.76	Opportunists
OTU_1957	30.99	22.42	34.78	Opportunists
OTU_1958	14.5	18.76	30.67	Specialists
OTU_1959	8.34	19.27	30.94	Specialists
OTU_1960	33.96	18.86	31.2	Generalists
OTU_1961	28.75	26.59	39.06	Opportunists
OTU_1962	18.25	22.06	33.79	Specialists
OTU_1963	34.01	19.75	32.39	Generalists
OTU_1964	26.6	21.26	33.21	Opportunists
OTU_1965	31.56	22.39	34.19	Opportunists
OTU_1966	22.9	21	33.9	Opportunists
OTU_1967	18.53	18.66	30.88	Specialists
OTU_1968	23.33	20.5	32.42	Opportunists
OTU_1969	11.36	19.91	31.37	Specialists
OTU_1970	15.9	20.71	32.74	Specialists
OTU_1971	33.15	18.14	30.26	Generalists
OTU_1972	28.2	20.86	33.4	Opportunists
OTU_1973	27	18.9	31.07	Opportunists
OTU_1974	20.35	19.71	31.32	Opportunists
OTU_1975	23.8	19.52	31.18	Opportunists
OTU_1976	19.75	20.23	32.93	Specialists
OTU_1977	29.18	19.08	30.51	Opportunists
OTU_1978	24.08	19.21	30.94	Opportunists
OTU_1979	22.5	18.95	30.31	Opportunists
OTU_1980	22.82	22.62	34.38	Opportunists
OTU_1981	15.55	19.82	31.87	Specialists
OTU_1982	21.2	18.9	31.34	Opportunists
OTU_1983	32.42	19.84	31.51	Generalists
OTU_1984	4.45	18.98	30.44	Specialists
OTU_1985	38.8	20.02	32.1	Generalists
OTU_1986	24.86	18.7	30.57	Opportunists
OTU_1987	35.16	21.06	33.22	Generalists
OTU_1988	19.21	19.69	31.76	Specialists
OTU_1989	23.81	20.73	32.85	Opportunists
OTU_1990	14.56	19.13	30.28	Specialists
OTU_1991	30.36	25.86	38.66	Opportunists
OTU_1992	23.79	25.83	38.21	Specialists
OTU_1993	36.7	24.56	37.08	Opportunists
OTU_1994	13.63	19.27	30.88	Specialists
OTU_1995	4.31	19.03	31.01	Specialists
OTU_1996	16.99	18.89	30.38	Specialists
OTU_1997	30.75	20.59	32.69	Opportunists
OTU_1998	33.37	19.57	31.62	Generalists
OTU_1999	25.98	21.16	33.99	Opportunists
OTU_2000	41.9	38.34	50.08	Opportunists
OTU_2001	3.14	22.75	35.38	Specialists
OTU_2002	31.8	20.54	32.54	Opportunists
OTU_2003	20.62	19.54	31.51	Opportunists
[truncated: 1,902 more rows]

## Sheet: Table S2
Table S2. Comparison of alpha diversity between generalists and specialists across wet and dry seasons
		Richness	ACE	Chao1	Shannon-Wiener	Simpson	Goods_Coverage
Wet	Generalists	237.37±2.85a	252.36±1.92a	252.04±2.23a	7.43±0.02a	0.99±0.00a	0.97
	Specialists	1436.53±19.69b	1514.71±19.13b	1521.07±22.79b	7.13±0.21a	0.95±0.02b	0.99
Dry	Generalists	226.40±3.47A	242.87±3.03A	241.74±3.13A	7.34±0.03A	0.99±0.00A	0.97
	Specialists	1350.77±29.55B	1432.61±27.91B	1431.89±29.01B	6.75±0.15B	0.95±0.00B	0.99
Values are means ± standard errors.
Different letters on the postscrip of the same data indicate significant differences among the groups. Lowercase letters indicate wet season and uppercase letters indicate dry season.

## Sheet: Table S3
Table S3. The network topology parameters of Generalistss and specialists in wet and dry seasons
		Nodes	Edges	Average degree	Average path length	Network diameter	Network density
Wet	Generalists network	114	135	2.37	4.84	16.16	0.02
	Specialists network	259	2147	16.58	1.88	5.18	0.06
Dry	Generalists network	127	386	6.07	2.04	5.16	0.05
	Specialists network	227	3942	34.73	1.51	4.61	0.15
Nodes: a specific OTU; Edges: significant correlation between two OTUs; Average degree: the average number of edges per node; Average path length: the average network distance between all pairs of nodes;
Network diameter: the greatest distance between the nodes that exist in the network; Network density: the average connections of each node with another unique node in the network

## Sheet: Table S4
Table S4. Lists of keystone species in co-occurrence network
Season	OTU ID	Zi	Pi	Taxa_roles	Groups	Kingdom	Phylum	Class	Order	Family	Genus	Species
Wet	OTU_100	-0.089817	0.65625	Connectors	Opportunists	Animalia	Rotifera	Unidentified	Unidentified	Unidentified	Unidentified	Unidentified
	OTU_1012	3.04502	0.244898	Module hubs	Specialists	Unclassified	Unidentified	Unidentified	Unidentified	Unidentified	Unidentified	Unidentified
	OTU_1025	3.19431	0	Module hubs	Opportunists	Fungi	Unidentified	Unidentified	Unidentified	Unidentified	Unidentified	Unidentified
	OTU_10348	1.42828	0.665	Connectors	Specialists	Discoba	Euglenozoa	Kinetoplastea	Metakinetoplastina	Neobodonida	Neobodo	Neobodo_designis
	OTU_1035	-0.653091	0.653061	Connectors	Specialists	Rhizaria	Cercozoa	Imbricatea	Thaumatomonadida	Unidentified	Gyromitus	Gyromitus_sp._HFCC94
	OTU_1051	2.60374	0.0464853	Module hubs	Specialists	Animalia	Gastrotricha	Unidentified	Unidentified	Chaetonotidae	Unidentified	Unidentified
	OTU_10551	3.05281	0.208171	Module hubs	Specialists	Stramenopiles	Unidentified	Chrysophyceae	Ochromonadales	Unidentified	Ochromonas	Unidentified
	OTU_1062	-0.786447	0.666667	Connectors	Opportunists	Chloroplastida	Chlorophyta	Chlorophyceae	Unidentified	Unidentified	Unidentified	Unidentified
	OTU_1071	2.66806	0.0153837	Module hubs	Specialists	Stramenopiles	Unidentified	Unidentified	Unidentified	Unidentified	Unidentified	Unidentified
	OTU_1079	3.16273	0.0519111	Module hubs	Specialists	Stramenopiles	Unidentified	Unidentified	Unidentified	Unidentified	Unidentified	Unidentified
	OTU_108	-0.492319	0.62069	Connectors	Specialists	Alveolata	Ciliophora	Litostomatea	Unidentified	Unidentified	Unidentified	Unidentified
	OTU_10848	-0.252577	0.653061	Connectors	Opportunists	Alveolata	Unidentified	Unidentified	Unidentified	Unidentified	Unidentified	Unidentified
	OTU_1100	2.61899	0.0168055	Module hubs	Specialists	Stramenopiles	TKR07M.92	Unidentified	Unidentified	Unidentified	Unidentified	uncultured_eukaryote
	OTU_1123	2.53317	0.589849	Module hubs	Opportunists	Unclassified	Unidentified	Unidentified	Unidentified	Unidentified	Unidentified	Unidentified
	OTU_11587	3.04502	0	Module hubs	Specialists	Fungi	Ascomycota	Dothideomycetes	Pleosporales	Unidentified	Unidentified	Pleosporales_sp._RMF2
	OTU_1183	-0.229063	0.677686	Connectors	Opportunists	Discoba	Euglenophyceae	Unidentified	Unidentified	Euglenaceae	Trachelomonas	Trachelomonas_hispida
	OTU_1185	-0.438132	0.625	Connectors	Opportunists	Unclassified	Unidentified	Unidentified	Unidentified	Unidentified	Unidentified	Unidentified
	OTU_1209	-0.481679	0.625	Connectors	Opportunists	Unclassified	Unidentified	Unidentified	Unidentified	Unidentified	Unidentified	Unidentified
	OTU_122	-0.0531483	0.684807	Connectors	Specialists	Unclassified	Unidentified	Unidentified	Unidentified	Unidentified	Unidentified	Unidentified
	OTU_12271	0.258498	0.625	Connectors	Specialists	Alveolata	Ciliophora	Oligohymenophorea	Conthreep	Unidentified	Tetrahymena	Tetrahymena_canadensis
	OTU_125	-0.229063	0.65625	Connectors	Specialists	Eukaryota	LKM11	Unidentified	Unidentified	Unidentified	Unidentified	Unidentified
	OTU_1282	-0.438132	0.625	Connectors	Specialists	Stramenopiles	Peronosporomycetes	Unidentified	Unidentified	Unidentified	Unidentified	Unidentified
	OTU_12829	2.6967	0.152778	Module hubs	Specialists	Unclassified	Unidentified	Unidentified	Unidentified	Unidentified	Unidentified	Unidentified
	OTU_1287	2.80067	0.015999	Module hubs	Specialists	Unclassified	Unidentified	Unidentified	Unidentified	Unidentified	Unidentified	Unidentified
	OTU_129	2.95207	0	Module hubs	Specialists	Alveolata	Unidentified	Unidentified	Unidentified	Unidentified	Unidentified	Unidentified
	OTU_13203	1	0.65625	Connectors	Specialists	Eukaryota	P1-31	Cryptophyceae	Unidentified	Unidentified	Unidentified	uncultured_cryptophyte
	OTU_1374	2.80939	0.541322	Module hubs	Opportunists	Discoba	Euglenozoa	Kinetoplastea	Metakinetoplastina	Neobodonida	Rhynchobodo	Unidentified
	OTU_1396	2.86044	0.0287708	Module hubs	Specialists	Stramenopiles	Unidentified	Unidentified	Unidentified	Unidentified	Unidentified	Unidentified
	OTU_1422	3.39333	0	Module hubs	Opportunists	Discicristoidea	Fonticulida	Fonticulidae	Unidentified	Unidentified	Fonticula	uncultured_fungus
	OTU_1455	2.55814	0.255958	Module hubs	Specialists	Stramenopiles	Unidentified	Unidentified	Unidentified	Unidentified	Unidentified	Unidentified
	OTU_146	3.92103	0	Module hubs	Specialists	Stramenopiles	Unidentified	Unidentified	Bicosoecida	Bicosoecidae	Bicosoeca	Bicosoeca_petiolata
	OTU_1467	2.51803	0.465374	Module hubs	Specialists	Animalia	Rotifera	Unidentified	Unidentified	Unidentified	Unidentified	Unidentified
	OTU_1483	0.118264	0.630102	Connectors	Opportunists	Stramenopiles	Unidentified	Unidentified	Unidentified	Unidentified	Unidentified	Unidentified
	OTU_1540	3.28939	0.281528	Module hubs	Specialists	Discoba	Euglenophyceae	Unidentified	Unidentified	Phacaceae	Unidentified	Unidentified
	OTU_1545	-0.68469	0.622449	Connectors	Specialists	Chloroplastida	Chlorophyta	Chlorophyceae	Unidentified	Unidentified	Unidentified	Unidentified
	OTU_155	-0.602246	0.625	Connectors	Specialists	Fungi	Ascomycota	Dothideomycetes	Pleosporales	Unidentified	Unidentified	Unidentified
	OTU_15661	2.77799	0.0570934	Module hubs	Specialists	Stramenopiles	Unidentified	Unidentified	Eustigmatales	Unidentified	CH1-S1-35	uncultured_chrysophyte
	OTU_15723	-0.824503	0.625	Connectors	Opportunists	Animalia	Rotifera	Unidentified	Unidentified	Unidentified	Unidentified	invertebrate_environmental_sample
	OTU_1604	-0.567385	0.64	Connectors	Opportunists	Unclassified	Unidentified	Unidentified	Unidentified	Unidentified	Unidentified	Unidentified
	OTU_1616	2.94656	0.46875	Module hubs	Specialists	Unclassified	Unidentified	Unidentified	Unidentified	Unidentified	Unidentified	Unidentified
	OTU_16205	3.40627	0	Module hubs	Specialists	Stramenopiles	Unidentified	Unidentified	Unidentified	Unidentified	Unidentified	Unidentified
	OTU_163	-0.841922	0.666667	Connectors	Specialists	Stramenopiles	Unidentified	Raphidophyceae	Unidentified	Unidentified	Gonyostomum	Gonyostomum_semen
	OTU_16379	-0.944911	0.666667	Connectors	Specialists	Alveolata	Ciliophora	Spirotrichea	Unidentified	Unidentified	Unidentified	Unidentified
	OTU_16435	-0.464838	0.67301	Connectors	Opportunists	Stramenopiles	MAST-12	Unidentified	Unidentified	Unidentified	Unidentified	Unidentified
	OTU_1685	3.03227	0.4968	Module hubs	Specialists	Stramenopiles	Unidentified	Unidentified	Bicosoecida	Bicosoecidae	Bicosoeca	Unidentified
	OTU_17221	2.74011	0.0162591	Module hubs	Specialists	Unclassified	Unidentified	Unidentified	Unidentified	Unidentified	Unidentified	Unidentified
	OTU_1743	2.84438	0.375	Module hubs	Specialists	Fungi	Basidiomycota	Agaricomycetes	Unidentified	Unidentified	Unidentified	Unidentified
	OTU_17671	0.926115	0.641975	Connectors	Opportunists	Unclassified	Unidentified	Unidentified	Unidentified	Unidentified	Unidentified	Unidentified
	OTU_1775	2.94656	0.18	Module hubs	Specialists	Fungi	Chytridiomycota	Chytridiomycetes	Chytridiales	Unidentified	Synchytrium	Synchytrium_decipiens
	OTU_1779	-0.089817	0.693878	Connectors	Opportunists	Stramenopiles	Peronosporomycetes	Unidentified	Unidentified	Unidentified	Saprolegnia	Saprolegnia_sp._SAP1
	OTU_18	-0.657209	0.642659	Connectors	Specialists	Discoba	Euglenophyceae	Unidentified	Unidentified	Euglenaceae	Unidentified	Unidentified
	OTU_184	0.606813	0.644628	Connectors	Specialists	Chloroplastida	Chlorophyta	Chlorophyceae	Unidentified	Unidentified	Unidentified	Unidentified
	OTU_185	3.04502	0.415225	Module hubs	Specialists	Stramenopiles	Peronosporomycetes	Unidentified	Unidentified	Unidentified	Pythium	Unidentified
	OTU_1859	-0.310266	0.632812	Connectors	Specialists	Fungi	Unidentified	Unidentified	Unidentified	Unidentified	Unidentified	Unidentified
	OTU_1868	2.58871	0	Module hubs	Specialists	Fungi	Unidentified	Unidentified	Unidentified	Unidentified	Unidentified	Unidentified
	OTU_1918	-0.738797	0.65625	Connectors	Opportunists	Stramenopiles	MAST-12	Unidentified	Unidentified	Unidentified	Unidentified	Stramenopile_sp._MAST-12_KKTS_D3
	OTU_1942	2.51803	0.428062	Module hubs	Specialists	Discoba	Euglenophyceae	Unidentified	Unidentified	Unidentified	Unidentified	Unidentified
	OTU_2004	-0.229063	0.693878	Connectors	Opportunists	Unclassified	Unidentified	Unidentified	Unidentified	Unidentified	Unidentified	Unidentified
	OTU_2049	-0.252577	0.64	Connectors	Specialists	Discoba	Euglenophyceae	Unidentified	Unidentified	Euglenaceae	Trachelomonas	Unidentified
	OTU_2050	2.6967	0.357143	Module hubs	Specialists	Stramenopiles	Peronosporomycetes	Unidentified	Unidentified	Unidentified	Phytophthora	Unidentified
	OTU_2078	-0.57735	0.666667	Connectors	Generalists	Unclassified	Unidentified	Unidentified	Unidentified	Unidentified	Unidentified	Unidentified
	OTU_208	1	0.653061	Connectors	Specialists	Alveolata	Unidentified	Unidentified	Unidentified	Unidentified	Unidentified	Unidentified
	OTU_2157	2.77039	0.016128	Module hubs	Specialists	Unclassified	Unidentified	Unidentified	Unidentified	Unidentified	Unidentified	Unidentified
	OTU_2221	5.13491	0.258503	Module hubs	Opportunists	Fungi	Chytridiomycota	Chytridiomycetes	Unidentified	Unidentified	Unidentified	Unidentified
	OTU_224	2.94288	0.0281633	Module hubs	Specialists	Chloroplastida	Chlorophyta	Mamiellophyceae	Unidentified	Unidentified	Crustomastix	Unidentified
	OTU_2283	3.16403	0	Module hubs	Opportunists	Unclassified	Unidentified	Unidentified	Unidentified	Unidentified	Unidentified	Unidentified
	OTU_231	2.55814	0.0312421	Module hubs	Specialists	Stramenopiles	Unidentified	Unidentified	Unidentified	Unidentified	Unidentified	Unidentified
	OTU_238	-0.22456	0.685185	Connectors	Specialists	Alveolata	Unidentified	Unidentified	Unidentified	Unidentified	Unidentified	Unidentified
	OTU_2417	-0.781509	0.625	Connectors	Opportunists	Stramenopiles	Unidentified	Unidentified	Bicosoecida	Siluaniidae	Unidentified	Unidentified
	OTU_247	-0.653091	0.716049	Connectors	Opportunists	Stramenopiles	MAST-12	Unidentified	Unidentified	Unidentified	Unidentified	Unidentified
	OTU_249	3.04291	0.0150367	Module hubs	Specialists	Discicristoidea	Unidentified	Unidentified	Unidentified	Nucleariidae	Nuclearia	Unidentified
	OTU_2578	2.55843	0	Module hubs	Specialists	Fungi	Ascomycota	Unidentified	Unidentified	Unidentified	Unidentified	Unidentified
	OTU_2613	3.28939	0.168038	Module hubs	Specialists	Alveolata	Ciliophora	Spirotrichea	Unidentified	Unidentified	Unidentified	Unidentified
	OTU_269	3.39333	0.231111	Module hubs	Specialists	Unclassified	Unidentified	Unidentified	Unidentified	Unidentified	Unidentified	Unidentified
	OTU_278	2.6131	0.112274	Module hubs	Specialists	Stramenopiles	Unidentified	Unidentified	Unidentified	Unidentified	Unidentified	Unidentified
	OTU_2999	2.9154	0.0803951	Module hubs	Specialists	Stramenopiles	Unidentified	Unidentified	Unidentified	Unidentified	Unidentified	Unidentified
	OTU_324	3.41007	0.0717565	Module hubs	Specialists	Stramenopiles	Unidentified	LG08-10	Bicosoecida	Unidentified	Unidentified	uncultured_stramenopile
	OTU_331	3.28939	0.427693	Module hubs	Specialists	Discoba	Euglenophyceae	Unidentified	Unidentified	Phacaceae	Lepocinclis	Unidentified
	OTU_342	2.6967	0	Module hubs	Opportunists	Stramenopiles	Peronosporomycetes	Unidentified	Unidentified	Unidentified	Phytium	Pythium_sp._CHE-284
	OTU_348	2.6967	0.152778	Module hubs	Opportunists	Stramenopiles	Peronosporomycetes	Unidentified	Unidentified	Unidentified	Unidentified	Unidentified
	OTU_353	-0.629727	0.655	Connectors	Opportunists	Chloroplastida	Chlorophyta	Trebouxiophyceae	Unidentified	Unidentified	Unidentified	Unidentified
	OTU_369	2.80067	0	Module hubs	Specialists	Stramenopiles	Unidentified	Unidentified	Unidentified	Unidentified	Unidentified	Unidentified
	OTU_3847	3.16273	0.0266618	Module hubs	Specialists	Stramenopiles	Unidentified	Unidentified	Unidentified	Unidentified	Unidentified	Unidentified
	OTU_390	2.60374	0.127066	Module hubs	Specialists	Animalia	Gastrotricha	Unidentified	Unidentified	Chaetonotidae	Unidentified	Unidentified
	OTU_402	-1	0.64	Connectors	Specialists	Stramenopiles	Unidentified	Unidentified	Unidentified	Unidentified	Unidentified	Unidentified
	OTU_422	3.63806	0.631118	Network hubs	Specialists	Discoba	Euglenozoa	Kinetoplastea	Metakinetoplastina	Neobodonida	Neobodo	Bodonidae_sp._Pan2
	OTU_44	2.52815	0.0662166	Module hubs	Specialists	Eukaryota	P1-31	Cryptophyceae	Unidentified	Unidentified	Unidentified	uncultured_eukaryotic_picoplankton
	OTU_460	2.58871	0	Module hubs	Specialists	Unclassified	Unidentified	Unidentified	Unidentified	Unidentified	Unidentified	Unidentified
	OTU_480	2.64927	0	Module hubs	Specialists	Fungi	Unidentified	Unidentified	Unidentified	Unidentified	Unidentified	Unidentified
	OTU_498	3.43755	0.123059	Module hubs	Specialists	Stramenopiles	Unidentified	Unidentified	Unidentified	Unidentified	Unidentified	Unidentified
	OTU_51	-0.657209	0.65928	Connectors	Specialists	Animalia	Gastrotricha	Unidentified	Unidentified	Chaetonotidae	Unidentified	Chaetonotus_hystrix
	OTU_514	3.04502	0	Module hubs	Specialists	Unclassified	Unidentified	Unidentified	Unidentified	Unidentified	Unidentified	Unidentified
	OTU_523	2.61899	0	Module hubs	Specialists	Stramenopiles	Unidentified	Unidentified	Bicosoecida	Bicosoecidae	Bicosoeca	Unidentified
	OTU_5230	0	0.740741	Connectors	Opportunists	Alveolata	Unidentified	Dinophyceae	Unidentified	Unidentified	Unidentified	Unidentified
	OTU_546	-0.781509	0.625	Connectors	Specialists	Unclassified	Unidentified	Unidentified	Unidentified	Unidentified	Unidentified	Unidentified
	OTU_551	2.66806	0.0447526	Module hubs	Specialists	Stramenopiles	Unidentified	Unidentified	Unidentified	Unidentified	Unidentified	Unidentified
	OTU_554	2.86044	0.139332	Module hubs	Specialists	Stramenopiles	Unidentified	Unidentified	Unidentified	Unidentified	Unidentified	Unidentified
	OTU_557	-0.438132	0.625	Connectors	Opportunists	Alveolata	Unidentified	Unidentified	Unidentified	Unidentified	Unidentified	Unidentified
	OTU_5618	3.40627	0.0532186	Module hubs	Specialists	Chloroplastida	Chlorophyta	Chlorophyceae	Unidentified	Unidentified	Characiochloris	Characiochloris_sasae
	OTU_564	2.83295	0.0147051	Module hubs	Specialists	Stramenopiles	Unidentified	Unidentified	Bicosoecida	Siluaniidae	Unidentified	Unidentified
	OTU_565	2.6967	0.426667	Module hubs	Specialists	Unclassified	Unidentified	Unidentified	Unidentified	Unidentified	Unidentified	Unidentified
	OTU_566	4.78659	0.104938	Module hubs	Specialists	Stramenopiles	Peronosporomycetes	Unidentified	Unidentified	Unidentified	Pythium	uncultured_eukaryote
	OTU_57	-0.547282	0.65932	Connectors	Specialists	Chloroplastida	Chlorophyta	Chlorophyceae	Unidentified	Unidentified	Unidentified	Unidentified
	OTU_577	3.54747	0.173641	Module hubs	Specialists	Stramenopiles	Unidentified	CH1-2B-3	Bicosoecida	Unidentified	Unidentified	uncultured_stramenopile
	OTU_58	2.95207	0	Module hubs	Specialists	Stramenopiles	Diatomea	Bacillariophyceae	Unidentified	Unidentified	Unidentified	Unidentified
	OTU_582	0.258498	0.625	Connectors	Specialists	Eukaryota	LKM11	Unidentified	Unidentified	Unidentified	Unidentified	uncultured_rhizosphere_zygomycete
	OTU_584	0.289676	0.685	Connectors	Specialists	Discoba	Euglenozoa	Kinetoplastea	Metakinetoplastina	Neobodonida	Rhynchomonas	Rhynchomonas_nasuta
	OTU_587	1.70084	0.653061	Connectors	Specialists	Stramenopiles	Unidentified	Unidentified	Unidentified	Unidentified	Unidentified	Unidentified
	OTU_600	3.79481	0.0116955	Module hubs	Specialists	Stramenopiles	Unidentified	CH1-2B-3	Bicosoecida	Unidentified	Unidentified	Unidentified
	OTU_64	0.866025	0.653061	Connectors	Specialists	Animalia	Rotifera	Unidentified	Unidentified	Unidentified	Unidentified	Unidentified
	OTU_6440	-0.786447	0.666667	Connectors	Opportunists	Stramenopiles	Unidentified	Unidentified	Bicosoecida	Bicosoecidae	Bicosoeca	uncultured_stramenopile
	OTU_647	-0.739654	0.716049	Connectors	Opportunists	Animalia	Rotifera	Unidentified	Unidentified	Unidentified	Unidentified	Unidentified
	OTU_650	-0.22456	0.65374	Connectors	Opportunists	Stramenopiles	Unidentified	Unidentified	Unidentified	Unidentified	Unidentified	Unidentified
	OTU_661	3.08029	0.0272057	Module hubs	Specialists	Stramenopiles	Unidentified	Unidentified	Eustigmatales	Unidentified	CH1-S1-35	uncultured_chrysophyte
	OTU_666	2.55814	0.0745148	Module hubs	Specialists	Stramenopiles	Unidentified	Unidentified	Unidentified	Unidentified	Unidentified	Unidentified
	OTU_676	3.20368	0.473373	Module hubs	Specialists	Discoba	Euglenophyceae	Unidentified	Unidentified	Phacaceae	Lepocinclis	Unidentified
	OTU_710	3.60244	0	Module hubs	Specialists	Stramenopiles	Unidentified	Unidentified	Unidentified	Unidentified	Unidentified	Unidentified
	OTU_711	2.9154	0.055128	Module hubs	Specialists	Unclassified	Unidentified	Unidentified	Unidentified	Unidentified	Unidentified	Unidentified
	OTU_717	2.86044	0.0819878	Module hubs	Specialists	Stramenopiles	Unidentified	Unidentified	Unidentified	Unidentified	Unidentified	Unidentified
	OTU_721	-0.629727	0.657845	Connectors	Specialists	Discoba	Euglenozoa	Kinetoplastea	Metakinetoplastina	Neobodonida	Unidentified	Unidentified
	OTU_722	-0.738797	0.653061	Connectors	Opportunists	Chloroplastida	Chlorophyta	Chlorophyceae	Unidentified	Unidentified	Chlamydomonas	Unidentified
	OTU_737	2.77799	0.174611	Module hubs	Specialists	Stramenopiles	Unidentified	Unidentified	Unidentified	Unidentified	Unidentified	Unidentified
	OTU_7537	2.6967	0.260355	Module hubs	Opportunists	Fungi	Unidentified	Unidentified	Unidentified	Unidentified	Unidentified	Unidentified
	OTU_7699	0.04716	0.64	Connectors	Opportunists	Unclassified	Unidentified	Unidentified	Unidentified	Unidentified	Unidentified	Unidentified
	OTU_798	3.80362	0.472163	Module hubs	Specialists	Discoba	Euglenophyceae	Unidentified	Unidentified	Euglenaceae	Euglena	Euglena_tristella
	OTU_807	-0.567385	0.716049	Connectors	Generalists	Rhizaria	Cercozoa	PP1-8	Unidentified	Unidentified	Unidentified	uncultured_cercozoan
	OTU_817	2.77039	0	Module hubs	Specialists	Alveolata	Ciliophora	Oligohymenophorea	Conthreep	Unidentified	Unidentified	Unidentified
	OTU_837	2.53317	0.659763	Network hubs	Specialists	Discoba	Euglenozoa	Kinetoplastea	Metakinetoplastina	Neobodonida	Neobodo	uncultured_eukaryote
	OTU_838	2.64927	0.0166655	Module hubs	Specialists	Unclassified	Unidentified	Unidentified	Unidentified	Unidentified	Unidentified	Unidentified
	OTU_839	2.94288	0.126004	Module hubs	Specialists	Stramenopiles	Unidentified	Unidentified	Unidentified	Unidentified	Unidentified	Unidentified
	OTU_844	4.14645	0.485835	Module hubs	Specialists	Discoba	Euglenophyceae	Unidentified	Unidentified	Unidentified	Unidentified	Unidentified
	OTU_862	3.28939	0.477976	Module hubs	Specialists	Discoba	Euglenophyceae	Unidentified	Unidentified	Unidentified	Unidentified	Unidentified
	OTU_877	0.323383	0.665816	Connectors	Specialists	Stramenopiles	Unidentified	Chrysophyceae	Unidentified	Unidentified	Unidentified	Unidentified
	OTU_888	-0.786447	0.625	Connectors	Opportunists	Holozoa	Choanomonada	Craspedida	Unidentified	Codonosigidae	Sphaeroeca	Sphaeroeca_volvox
	OTU_895	-0.781509	0.64	Connectors	Opportunists	Stramenopiles	Unidentified	Unidentified	Unidentified	Unidentified	Unidentified	Unidentified
	OTU_929	3.43755	0.151142	Module hubs	Specialists	Stramenopiles	Unidentified	Unidentified	Unidentified	Unidentified	Unidentified	Unidentified
	OTU_9586	2.53066	0.115494	Module hubs	Specialists	Stramenopiles	Unidentified	Unidentified	Unidentified	Unidentified	Unidentified	Unidentified
	OTU_983	-0.395972	0.634921	Connectors	Opportunists	Alveolata	Unidentified	Dinophyceae	Unidentified	Unidentified	Unidentified	Unidentified
	OTU_9850	2.55843	0.0495547	Module hubs	Specialists	Stramenopiles	Unidentified	Unidentified	Unidentified	Unidentified	Unidentified	Unidentified
Dry	OTU_1023	2.47848	0.637996	Connectors	Specialists	Eukaryota	Unidentified	Cryptophyceae	Cryptomonadales	Unidentified	Cryptomonas	Unidentified
	OTU_1026	2.98728	0.0910197	Module hubs	Specialists	Fungi	Chytridiomycota	Chytridiomycetes	Rhizophydiales	Unidentified	Unidentified	Unidentified
	OTU_104	1.94538	0.623047	Connectors	Specialists	Eukaryota	Unidentified	Unidentified	Unidentified	Unidentified	Unidentified	Unidentified
	OTU_1072	-0.54246	0.64	Connectors	Specialists	Discoba	Euglenophyceae	Unidentified	Unidentified	Euglenaceae	Unidentified	Unidentified
	OTU_108	0.625082	0.64	Connectors	Specialists	Alveolata	Ciliophora	Litostomatea	Unidentified	Unidentified	Unidentified	Unidentified
	OTU_1129	2.7273	0.00819658	Module hubs	Opportunists	Eukaryota	LKM15	Unidentified	Unidentified	Unidentified	Unidentified	uncultured_Eimeriidae
	OTU_1130	-0.243238	0.65625	Connectors	Specialists	Animalia	Unidentified	Unidentified	Unidentified	Unidentified	Unidentified	Unidentified
	OTU_1179	-0.364758	0.65625	Connectors	Opportunists	Alveolata	Ciliophora	Unidentified	Unidentified	Unidentified	Unidentified	Unidentified
	OTU_122	3.82837	0.184555	Module hubs	Specialists	Unclassified	Unidentified	Unidentified	Unidentified	Unidentified	Unidentified	Unidentified
	OTU_1220	3.28387	0.231157	Module hubs	Specialists	Centrohelida	Unidentified	Unidentified	Unidentified	Heterophryidae	Unidentified	Unidentified
	OTU_1272	2.68143	0.0629088	Module hubs	Opportunists	Fungi	Unidentified	Unidentified	Unidentified	Unidentified	Unidentified	Unidentified
	OTU_12742	3.1728	0.195875	Module hubs	Specialists	Eukaryota	P1-31	Cryptophyceae	Unidentified	Unidentified	Unidentified	Unidentified
	OTU_129	4.3878	0.393491	Module hubs	Specialists	Alveolata	Unidentified	Unidentified	Unidentified	Unidentified	Unidentified	Unidentified
	OTU_131	-0.692536	0.6336	Connectors	Specialists	Unclassified	Unidentified	Unidentified	Unidentified	Unidentified	Unidentified	Unidentified
	OTU_1329	2.57438	0.0646875	Module hubs	Specialists	Discoba	Euglenophyceae	Unidentified	Unidentified	Euglenaceae	Trachelomonas	Trachelomonas_hispida
	OTU_133	-0.57735	0.666667	Connectors	Specialists	Chloroplastida	Chlorophyta	Chlorophyceae	Unidentified	Unidentified	Unidentified	Unidentified
	OTU_134	2.68408	0	Module hubs	Specialists	Alveolata	Ciliophora	Spirotrichea	Unidentified	Unidentified	Unidentified	Unidentified
	OTU_13829	-0.532678	0.625	Connectors	Opportunists	Chloroplastida	Chlorophyta	Chlorophyceae	Unidentified	Unidentified	Unidentified	Unidentified
	OTU_140	2.58967	0.220617	Module hubs	Specialists	Alveolata	Ciliophora	Oligohymenophorea	Conthreep	Unidentified	Tetrahymena	Tetrahymena_corlissi
	OTU_1415	-0.803253	0.666667	Connectors	Generalists	Unclassified	Unidentified	Unidentified	Unidentified	Unidentified	Unidentified	Unidentified
	OTU_142	3.27784	0.120169	Module hubs	Specialists	Stramenopiles	Diatomea	Bacillariophyceae	Unidentified	Unidentified	Unidentified	Unidentified
	OTU_145	3.61709	0.104495	Module hubs	Specialists	Unclassified	Unidentified	Unidentified	Unidentified	Unidentified	Unidentified	Unidentified
	OTU_14552	3.29313	0.041342	Module hubs	Opportunists	Discoba	Euglenozoa	Kinetoplastea	Metakinetoplastina	Neobodonida	Rhynchobodo	Unidentified
	OTU_14577	3.31596	0.49827	Module hubs	Specialists	Stramenopiles	CCI40	Unidentified	Unidentified	Unidentified	Unidentified	Chrysophyceae_sp._CCMP2296
	OTU_1467	-0.395004	0.625	Connectors	Specialists	Animalia	Rotifera	Unidentified	Unidentified	Unidentified	Unidentified	Unidentified
	OTU_15110	-0.822118	0.666667	Connectors	Specialists	Stramenopiles	Unidentified	Chrysophyceae	Unidentified	Unidentified	Unidentified	uncultured_chrysophyte
	OTU_152	2.57301	0.238717	Module hubs	Specialists	Stramenopiles	MAST-6	Unidentified	Unidentified	Unidentified	Unidentified	uncultured_marine_eukaryote
	OTU_153	2.7426	0.182524	Module hubs	Specialists	Alveolata	Ciliophora	Oligohymenophorea	Conthreep	Unidentified	Unidentified	Unidentified
	OTU_15385	3.23004	0.207612	Module hubs	Opportunists	Discoba	Euglenophyceae	Unidentified	Unidentified	Phacaceae	Phacus	Phacus_pusillus
	OTU_15419	2.65116	0.401235	Module hubs	Specialists	Animalia	Rotifera	Unidentified	Unidentified	Philodinidae	Unidentified	Unidentified
	OTU_15433	-0.720163	0.64	Connectors	Generalists	Alveolata	Unidentified	Unidentified	Unidentified	Unidentified	Unidentified	Unidentified
	OTU_155	-0.692536	0.6592	Connectors	Specialists	Fungi	Ascomycota	Dothideomycetes	Pleosporales	Unidentified	Unidentified	Unidentified
	OTU_1574	2.88401	0.103855	Module hubs	Specialists	Eukaryota	LKM15	Unidentified	Unidentified	Unidentified	Unidentified	uncultured_Eimeriidae
	OTU_15861	3.21723	0.251074	Module hubs	Specialists	Eukaryota	P1-31	Cryptophyceae	Unidentified	Unidentified	Unidentified	uncultured_eukaryotic_picoplankton
	OTU_1600	2.9406	0	Module hubs	Specialists	Fungi	Unidentified	Unidentified	Unidentified	Unidentified	Unidentified	Unidentified
	OTU_16140	2.75789	0.047008	Module hubs	Specialists	Stramenopiles	Peronosporomycetes	Unidentified	Unidentified	Unidentified	Pythium	Unidentified
	OTU_1647	1.1547	0.625	Connectors	Opportunists	Unclassified	Unidentified	Unidentified	Unidentified	Unidentified	Unidentified	Unidentified
	OTU_16998	2.97012	0.609734	Module hubs	Specialists	Discoba	Euglenophyceae	Unidentified	Unidentified	Unidentified	Unidentified	Unidentified
	OTU_17028	2.95669	0.187911	Module hubs	Specialists	Stramenopiles	Diatomea	Bacillariophyceae	Unidentified	Unidentified	Unidentified	Unidentified
	OTU_171	2.88401	0.452775	Module hubs	Specialists	Stramenopiles	Diatomea	Mediophyceae	Unidentified	Unidentified	Thalassiosira	Thalassiosira_minima
	OTU_17234	-0.0754735	0.666667	Connectors	Generalists	Chloroplastida	Chlorophyta	Chlorophyceae	Unidentified	Unidentified	Unidentified	Unidentified
	OTU_173	2.83435	0.0461976	Module hubs	Specialists	Chloroplastida	Chlorophyta	Chlorophyceae	Unidentified	Unidentified	Neochloris	Unidentified
	OTU_17537	1.41227	0.6248	Connectors	Opportunists	Stramenopiles	Unidentified	Unidentified	Unidentified	Unidentified	Unidentified	Unidentified
	OTU_1869	0.0462017	0.698225	Connectors	Opportunists	Stramenopiles	Unidentified	Chrysophyceae	Ochromonadales	Unidentified	Paraphysomonas	Spumella-like_flagellate_JBNZ40
	OTU_1912	3.04845	0.147905	Module hubs	Specialists	Eukaryota	LKM15	Unidentified	Unidentified	Unidentified	Unidentified	uncultured_Eimeriidae
	OTU_195	2.57301	0.215989	Module hubs	Specialists	Unclassified	Unidentified	Unidentified	Unidentified	Unidentified	Unidentified	Unidentified
	OTU_2043	0.409713	0.625	Connectors	Opportunists	Chloroplastida	Chlorophyta	Unidentified	Unidentified	Unidentified	Unidentified	Unidentified
	OTU_2139	3.01159	0.594104	Module hubs	Specialists	Alveolata	Unidentified	Unidentified	Unidentified	Unidentified	Unidentified	Unidentified
	OTU_218	2.57438	0.057387	Module hubs	Specialists	Stramenopiles	Diatomea	Bacillariophyceae	Unidentified	Unidentified	Unidentified	Unidentified
	OTU_229	2.10787	0.65873	Connectors	Specialists	Alveolata	Ciliophora	Colpodea	Conthreep	Unidentified	Woodruffides	Woodruffides_metabolicus
	OTU_2397	-0.822118	0.625	Connectors	Opportunists	Stramenopiles	Unidentified	Chrysophyceae	Ochromonadales	Unidentified	Ochromonas	Unidentified
	OTU_2420	0.0715692	0.625	Connectors	Specialists	Discoba	Euglenophyceae	Unidentified	Unidentified	Euglenaceae	Trachelomonas	Trachelomonas_hispida
	OTU_2426	-0.532678	0.625	Connectors	Specialists	Discoba	Euglenophyceae	Unidentified	Unidentified	Unidentified	Unidentified	Unidentified
	OTU_248	-0.492605	0.64	Connectors	Specialists	Alveolata	BOLA914	Unidentified	Unidentified	Unidentified	Unidentified	uncultured_alveolate
	OTU_251	3.30842	0.166407	Module hubs	Specialists	Stramenopiles	Diatomea	Bacillariophyceae	Unidentified	Unidentified	Unidentified	uncultured_marine_picoeukaryote
	OTU_2534	-0.822118	0.666667	Connectors	Specialists	Fungi	Basidiomycota	Ustilaginomycetes	Ustilaginales	Unidentified	Unidentified	Rhodotorula_acheniorum
	OTU_254	2.68143	0.104954	Module hubs	Specialists	Stramenopiles	Diatomea	Bacillariophyceae	Unidentified	Unidentified	Gyrosigma	Gyrosigma_acuminatum
	OTU_2582	2.92844	0.329181	Module hubs	Opportunists	Unclassified	Unidentified	Unidentified	Unidentified	Unidentified	Unidentified	Unidentified
	OTU_270	2.86179	0.343405	Module hubs	Specialists	Stramenopiles	Diatomea	Coscinodiscophytina	Melosirids	Unidentified	Aulacoseira	Aulacoseira_nyassensis
	OTU_272	3.09433	0.101746	Module hubs	Specialists	Eukaryota	LKM15	Unidentified	Unidentified	Unidentified	Unidentified	uncultured_Eimeriidae
	OTU_295	3.06173	0.150017	Module hubs	Specialists	Alveolata	Ciliophora	Spirotrichea	Unidentified	Unidentified	Unidentified	Unidentified
	OTU_298	2.77294	0.0117643	Module hubs	Specialists	Fungi	Unidentified	Unidentified	Unidentified	Unidentified	Unidentified	Unidentified
	OTU_322	2.59522	0.31206	Module hubs	Specialists	Alveolata	Protalveolata	Colpodellida	Unidentified	Unidentified	Colpodella	uncultured_eukaryote
	OTU_341	2.63965	0.358866	Module hubs	Specialists	Alveolata	Ciliophora	Spirotrichea	Unidentified	Unidentified	uncultured	uncultured_ciliate
	OTU_346	2.81906	0.127113	Module hubs	Specialists	Stramenopiles	Diatomea	Bacillariophyceae	Unidentified	Unidentified	Unidentified	Unidentified
	OTU_3556	2.65116	0.132653	Module hubs	Specialists	Fungi	Unidentified	Unidentified	Unidentified	Unidentified	Unidentified	Unidentified
	OTU_356	4.04246	0.0939635	Module hubs	Specialists	Unclassified	Unidentified	Unidentified	Unidentified	Unidentified	Unidentified	Unidentified
	OTU_377	3.33901	0.0139853	Module hubs	Specialists	Fungi	Unidentified	Unidentified	Unidentified	Unidentified	Unidentified	Unidentified
	OTU_3825	2.00394	0.64	Connectors	Specialists	Discoba	Euglenophyceae	Unidentified	Unidentified	Phacaceae	Unidentified	Unidentified
	OTU_402	-0.243238	0.653061	Connectors	Specialists	Stramenopiles	Unidentified	Unidentified	Unidentified	Unidentified	Unidentified	Unidentified
	OTU_410	2.50636	0.123059	Module hubs	Opportunists	Unclassified	Unidentified	Unidentified	Unidentified	Unidentified	Unidentified	Unidentified
	OTU_432	1.05686	0.647242	Connectors	Specialists	Eukaryota	Unidentified	Cryptophyceae	Cryptomonadales	Unidentified	Cryptomonas	uncultured_Cryptomonas
	OTU_434	2.54379	0.167226	Module hubs	Specialists	Alveolata	Ciliophora	Oligohymenophorea	Conthreep	Unidentified	Unidentified	Colpidium_striatum
	OTU_436	3.59898	0.0450041	Module hubs	Opportunists	Stramenopiles	Peronosporomycetes	Unidentified	Unidentified	Unidentified	Unidentified	Unidentified
	OTU_44	2.90622	0.302453	Module hubs	Specialists	Eukaryota	P1-31	Cryptophyceae	Unidentified	Unidentified	Unidentified	uncultured_eukaryotic_picoplankton
	OTU_4468	2.25568	0.622449	Connectors	Specialists	Alveolata	Ciliophora	Spirotrichea	Unidentified	Unidentified	Unidentified	Unidentified
	OTU_448	2.80377	0.269679	Module hubs	Opportunists	Stramenopiles	Unidentified	Chrysophyceae	Unidentified	Unidentified	Unidentified	Unidentified
	OTU_454	3.23196	0.0350765	Module hubs	Specialists	Fungi	Unidentified	Unidentified	Mucorales	Unidentified	Mucor	Unidentified
	OTU_468	4.65416	0.110727	Module hubs	Specialists	Unclassified	Unidentified	Unidentified	Unidentified	Unidentified	Unidentified	Unidentified
	OTU_488	2.72851	0.309911	Module hubs	Specialists	Stramenopiles	Unidentified	Chrysophyceae	Ochromonadales	Unidentified	Paraphysomonas	uncultured_freshwater_eukaryote
	OTU_503	-0.736965	0.640496	Connectors	Specialists	Fungi	Ascomycota	Saccharomycetes	Saccharomycetales	Saccharomycetaceae	Saccharomyces	Unidentified
	OTU_556	3.27784	0.103267	Module hubs	Opportunists	Unclassified	Unidentified	Unidentified	Unidentified	Unidentified	Unidentified	Unidentified
	OTU_563	2.66186	0.172037	Module hubs	Specialists	Unclassified	Unidentified	Unidentified	Unidentified	Unidentified	Unidentified	Unidentified
	OTU_566	2.62026	0.11488	Module hubs	Specialists	Stramenopiles	Peronosporomycetes	Unidentified	Unidentified	Unidentified	Pythium	uncultured_eukaryote
	OTU_5790	-0.532678	0.64	Connectors	Opportunists	Unclassified	Unidentified	Unidentified	Unidentified	Unidentified	Unidentified	Unidentified
	OTU_581	2.69672	0.0163923	Module hubs	Specialists	Stramenopiles	Peronosporomycetes	Unidentified	Unidentified	Unidentified	Unidentified	Unidentified
	OTU_582	2.75072	0.0233885	Module hubs	Specialists	Eukaryota	LKM11	Unidentified	Unidentified	Unidentified	Unidentified	uncultured_rhizosphere_zygomycete
	OTU_607	2.81737	0.0862896	Module hubs	Specialists	Chloroplastida	Chlorophyta	Chlorophyceae	Unidentified	Unidentified	Carteria	Carteria_sp._KMMCC_FC-98
	OTU_6100	-0.720163	0.666667	Connectors	Opportunists	Fungi	Unidentified	Unidentified	Unidentified	Unidentified	Unidentified	Unidentified
	OTU_622	3.61427	0.184589	Module hubs	Specialists	Stramenopiles	Diatomea	Bacillariophyceae	Unidentified	Unidentified	Navicula	Navicula_cryptocephala
	OTU_6267	-0.56066	0.625	Connectors	Specialists	Fungi	Ascomycota	Dothideomycetes	Capnodiales	Mycosphaerellaceae	Unidentified	Unidentified
	OTU_662	3.01159	0.588502	Module hubs	Specialists	Eukaryota	Unidentified	Cryptophyceae	Cryptomonadales	Unidentified	Cryptomonas	Unidentified
	OTU_676	2.9406	0.489796	Module hubs	Specialists	Discoba	Euglenophyceae	Unidentified	Unidentified	Phacaceae	Lepocinclis	Unidentified
	OTU_696	2.55079	0.314504	Module hubs	Opportunists	Alveolata	Ciliophora	Unidentified	Unidentified	Unidentified	Unidentified	Unidentified
	OTU_70	1.58997	0.651993	Connectors	Specialists	Discoba	Euglenophyceae	Unidentified	Unidentified	Euglenaceae	Euglena	Unidentified
	OTU_705	3.15058	0.211837	Module hubs	Specialists	Unclassified	Unidentified	Unidentified	Unidentified	Unidentified	Unidentified	Unidentified
	OTU_734	-0.395004	0.65625	Connectors	Opportunists	Unclassified	Unidentified	Unidentified	Unidentified	Unidentified	Unidentified	Unidentified
	OTU_737	0.0462017	0.657778	Connectors	Specialists	Stramenopiles	Unidentified	Unidentified	Unidentified	Unidentified	Unidentified	Unidentified
	OTU_745	2.55909	0.160634	Module hubs	Specialists	Stramenopiles	Diatomea	Unidentified	Unidentified	Unidentified	Unidentified	Unidentified
	OTU_746	2.9406	0.421053	Module hubs	Specialists	Unclassified	Unidentified	Unidentified	Unidentified	Unidentified	Unidentified	Unidentified
	OTU_752	2.65116	0.6144	Module hubs	Opportunists	Unclassified	Unidentified	Unidentified	Unidentified	Unidentified	Unidentified	Unidentified
	OTU_78	3.07824	0.63928	Network hubs	Specialists	Alveolata	Ciliophora	Spirotrichea	Unidentified	Unidentified	Pseudotontonia	uncultured_ciliate
	OTU_804	3.38488	0.101566	Module hubs	Specialists	Unclassified	Unidentified	Unidentified	Unidentified	Unidentified	Unidentified	Unidentified
	OTU_81	0.335642	0.6496	Connectors	Specialists	Animalia	Rotifera	Unidentified	Unidentified	Philodinidae	Unidentified	uncultured_bdelloid_rotifer
	OTU_8120	1.19541	0.652778	Connectors	Specialists	Animalia	Rotifera	Unidentified	Unidentified	Unidentified	Unidentified	Unidentified
	OTU_8825	1.23457	0.644044	Connectors	Specialists	Discoba	Euglenophyceae	Unidentified	Unidentified	Euglenaceae	Unidentified	Unidentified
	OTU_900	2.75789	0.0761362	Module hubs	Specialists	Alveolata	Ciliophora	Oligohymenophorea	Conthreep	Unidentified	Unidentified	Unidentified
	OTU_902	-1.29099	0.666667	Connectors	Generalists	Stramenopiles	Unidentified	Unidentified	Unidentified	Unidentified	Unidentified	Unidentified
	OTU_905	-0.395004	0.653061	Connectors	Opportunists	Alveolata	Ciliophora	Phyllopharyngea	Conthreep	Unidentified	Chilodonella	Chilodonella_uncinata
	OTU_922	2.83958	0.283674	Module hubs	Specialists	Chloroplastida	Chlorophyta	Chlorophyceae	Unidentified	Unidentified	Unidentified	Unidentified
	OTU_924	2.57438	0.0494668	Module hubs	Specialists	Stramenopiles	Peronosporomycetes	Unidentified	Unidentified	Unidentified	Pythium	Unidentified
	OTU_931	2.63555	0.131688	Module hubs	Specialists	Fungi	Unidentified	Unidentified	Unidentified	Unidentified	Unidentified	Unidentified
	OTU_942	-0.822118	0.666667	Connectors	Specialists	Alveolata	Ciliophora	Spirotrichea	Unidentified	Unidentified	uncultured	uncultured_ciliate
	OTU_957	-0.318067	0.663265	Connectors	Generalists	Unclassified	Unidentified	Unidentified	Unidentified	Unidentified	Unidentified	Unidentified
	OTU_96	2.95065	0.0741736	Module hubs	Specialists	Unclassified	Unidentified	Unidentified	Unidentified	Unidentified	Unidentified	Unidentified
	OTU_969	0.625082	0.632812	Connectors	Opportunists	Unclassified	Unidentified	Unidentified	Unidentified	Unidentified	Unidentified	Unidentified
	OTU_98	0.408248	0.625	Connectors	Specialists	Alveolata	Unidentified	Unidentified	Unidentified	Unidentified	Unidentified	Unidentified
	OTU_985	-0.318067	0.625	Connectors	Specialists	Rhizaria	Cercozoa	PP1-8	Unidentified	Unidentified	Unidentified	uncultured_cercozoan
